# Supplementary material for: Nono induces Gadd45b to mediate DNA repair
Source: Life Sci Alliance. 2024 Jun 6;7(8):e202302555. doi: 10.26508/lsa.202302555 (PMC11157152; doi:10.26508/lsa.202302555)
Supplement: Supplementary file 4 [file LSA-2023-02555_SdataF4.1.xlsx]

## Sheet: Upregulated genes
SYMBOL	GENENAME	logFC	logCPM	LR	PValue	FDR	KP+Eto/KP : 162 up			SYMBOL	GENENAME	logFC	logCPM	LR	PValue	FDR	KPONO+Eto/KPNONO : 166 up
Cyp1a1	cytochrome P450, family 1, subfamily a, polypeptide 1	5.05789190439071	6.46715557127104	810.384052732185	2.98125543274323e-178	3.69676e-160				Spns2	spinster homolog 2	5.75153999819067	-0.11708357483206	24.2135700944253	8.62226194539881e-07	1.78193e+09
Mst1r	macrophage stimulating 1 receptor (c-met-related tyrosine kinase)	3.69223180008334	-0.529469445949298	7.22403885000409	0.00719336770734376	0.0342409825608686		> 1LogFc		Cyp1a1	cytochrome P450, family 1, subfamily a, polypeptide 1	4.85650267875673	6.46715557127104	616.965253668927	3.41826730062322e-136	4.23865e-119			> 1LogFc
Ccno	cyclin O	3.17839031860058	-0.476884350652935	35.2365623547593	2.91989869749361e-09	1.0808e+07		<0.05 FDR		Slc4a8	solute carrier family 4 (anion exchanger), member 8	4.85278783070898	-0.162661909193535	13.1576188283745	0.000286352542942941	0.00253084214717924			<0.05 FDR
Cxcl10	chemokine (C-X-C motif) ligand 10	3.03491366134629	1.62149723782782	143.374285561268	4.86850796478772e-33	2.08171e-16				Rcn1	reticulocalbin 1	4.20270147274941	3.2324670039289	8.30103068339512	0.00396225854086241	0.0215740748821956
Galr2	galanin receptor 2	2.87943693511608	-0.172057071635743	10.4822076348438	0.00120529647328827	0.0081536695410663				Mxra7	matrix-remodelling associated 7	3.91500546363162	-0.23146721437837	6.47439364525219	0.0109439644425917	0.0480754222758979
Ptgs2	prostaglandin-endoperoxide synthase 2	2.8764759940499	8.85872324495452	527.633256288426	9.24376526412109e-117	5.73113e-99				Tspan11	tetraspanin 11	3.90712058917788	0.852193271274799	6.59008132451774	0.0102548486804358	0.0457528896528759
Pgam2	phosphoglycerate mutase 2	2.73321956421084	0.000833725815938252	20.78523472085	5.13775470730497e-06	7.99943e+09				Bambi	BMP and activin membrane-bound inhibitor	3.66145010677555	0.915448842402989	14.7915713305977	0.000120070973366561	0.00121839612908785
P2rx2	purinergic receptor P2X, ligand-gated ion channel, 2	2.60718102129626	0.0897737414276754	11.969221004924	0.000540865480738794	0.00423940073398296				Kif27	kinesin family member 27	3.28928885778625	-0.278229601858151	10.6731129872267	0.0010870402346088	0.00774227392828784
Cxcl2	chemokine (C-X-C motif) ligand 2	2.47353157236417	-0.648662053251646	25.5381777418128	4.33715392307756e-07	9.08458e+08				Tgfb1i1	transforming growth factor beta 1 induced transcript 1	3.2889312411309	0.159846594605981	10.8879029526636	0.000967943550556535	0.0070354630872808
Col11a2	collagen, type XI, alpha 2	2.3784964345693	-0.263700184364339	19.6241056192657	9.42722744063349e-06	0.000136700821976236				Cxcl3	chemokine (C-X-C motif) ligand 3	3.23573972345397	3.36521752538795	24.0380980438956	9.44482669206353e-07	1.9358e+09
Klhl41	kelch-like 41	2.37403112402257	-0.0748813762976138	15.11376785656	0.000101222367914949	0.00105386848207				Col11a2	collagen, type XI, alpha 2	3.17090622913358	-0.263700184364339	26.2473365071225	3.00368805945486e-07	7.11617e+08
Arhgap40	Rho GTPase activating protein 40	2.35864228025189	0.148859231851703	13.6205369420594	0.000223724691014065	0.00204814112839425				Adam19	a disintegrin and metallopeptidase domain 19 (meltrin beta)	2.79935521316005	3.21580728414514	6.75583663904993	0.00934415236545359	0.0428504028593286
Cyp1b1	cytochrome P450, family 1, subfamily b, polypeptide 1	2.3301315325461	6.53195237231	325.127404475169	1.10679906844544e-72	1.96062e-55				Fbn1	fibrillin 1	2.78947856634881	2.14428276177489	6.58086813460789	0.0103080606586532	0.0459123391405529
Plk2	polo like kinase 2	2.279681187809	6.78731895107495	481.982540662267	7.91314428477404e-107	3.27077e-89				Ccdc3	coiled-coil domain containing 3	2.74357897423298	1.90015865162366	17.8922698498422	2.33768703190896e-05	0.000301010583547986
Ccdc116	coiled-coil domain containing 116	2.26878568538764	-0.476377140007159	11.6837055952158	0.000630498345777253	0.00478761756744515				Kcnj14	potassium inwardly-rectifying channel, subfamily J, member 14	2.66377764609743	-0.431736816576165	12.2943990041969	0.000454319642771499	0.00376646911109572
S1pr5	sphingosine-1-phosphate receptor 5	2.14301727853819	0.553125874074184	7.10881604611063	0.00767057550514972	0.0360011870794309				Ccno	cyclin O	2.64403983194653	-0.476884350652935	9.05250677739118	0.00262334890521529	0.0156166713512576
Fosb	FBJ osteosarcoma oncogene B	2.08173912100214	3.46859421231493	153.411312051421	3.11445475119458e-35	1.6791e-18				Kbtbd6	kelch repeat and BTB (POZ) domain containing 6	2.64247786541058	0.506743535245588	9.190538364632	0.00243269328399798	0.0147724763572845
Col24a1	collagen, type XXIV, alpha 1	2.02503407644912	0.0541882908560986	9.51828893337467	0.00203434174752085	0.0124870847536931				P2rx2	purinergic receptor P2X, ligand-gated ion channel, 2	2.58436015637735	0.0897737414276754	12.2735816906052	0.000459415681547015	0.00380290684324632
Txnip	thioredoxin interacting protein	2.00975429920203	5.67792763891906	355.649507914459	2.49406003069313e-79	6.18527e-62				Il11	interleukin 11	2.48210311133651	1.61300566874679	10.5174478821969	0.001182526834593	0.00829568168338552
Akap12	A kinase (PRKA) anchor protein (gravin) 12	2.00815149038415	0.526795746228629	23.7222064005644	1.11290977730246e-06	2.13624e+09				Plet1	placenta expressed transcript 1	2.47283375264905	0.0249748885349114	10.302905364059	0.00132820928254192	0.00911444111982279
Ramp3	receptor (calcitonin) activity modifying protein 3	1.99763749867131	0.172476730665552	20.9650922137437	4.67728521047769e-06	7.36955e+09				Tgfbr3l	transforming growth factor, beta receptor III-like	2.44755724093424	0.310611346204719	17.7485190724742	2.52113671863256e-05	0.000320966070955275
S1pr1	sphingosine-1-phosphate receptor 1	1.9733869175824	0.0547449029864021	25.6424787888463	4.10893854146258e-07	8.6504e+08				Fads6	fatty acid desaturase domain family, member 6	2.38277388363473	0.369777921120003	15.9905390555172	6.36598205792271e-05	0.000709312975114395
Chst4	carbohydrate sulfotransferase 4	1.93821399208993	1.31822769250854	10.2554653128758	0.00136280254980702	0.00897437685480987				Prph	peripherin	2.35398142504014	-0.00374596790772805	6.63519003511446	0.00999835290971054	0.0449038667440821
Csf2	colony stimulating factor 2 (granulocyte-macrophage)	1.93720296370422	5.07675684264005	156.279803805112	7.35401612224275e-36	4.34237e-19				Rragd	Ras-related GTP binding D	2.35281466921298	-0.0787531997773349	6.60062920290969	0.0101942736592195	0.0455847270520251
Vdr	vitamin D (1,25-dihydroxyvitamin D3) receptor	1.93596196544445	0.458640103980641	24.0846645981339	9.21915764269412e-07	1.79462e+09				Clec4a1	C-type lectin domain family 4, member a1	2.32013988040602	-0.587856762219929	14.8983674287505	0.000113461134004464	0.00116536103293387
Mreg	melanoregulin	1.92324065943068	2.15941842147505	54.9272006186746	1.25077935002198e-13	1007.12				Jam3	junction adhesion molecule 3	2.31618042566943	0.510592995983975	28.179661819841	1.10560238670909e-07	2.91072e+08
Cyp2c55	cytochrome P450, family 2, subfamily c, polypeptide 55	1.89838837599075	-0.0531799875462576	12.2393236754899	0.000467927870660985	0.00376528591576653				Aebp1	AE binding protein 1	2.27786428667916	3.57459610464433	10.8879221205286	0.000967933533702897	0.0070354630872808
Necab3	N-terminal EF-hand calcium binding protein 3	1.87345728970054	1.24652255655781	29.85342020258	4.65974143389513e-08	1.25338e+08				Slit2	slit guidance ligand 2	2.19129580844094	3.07888140775811	8.89040453031691	0.0028667321065059	0.0167908970476232
Kcnip4	Kv channel interacting protein 4	1.87243366722482	-0.326273413180629	9.61371613121032	0.00193129433452928	0.0119980209159133				Cyp1b1	cytochrome P450, family 1, subfamily b, polypeptide 1	2.16931231211091	6.53195237231	268.858115402644	2.01270414709133e-60	4.99151e-44
Gli1	GLI-Kruppel family member GLI1	1.86311839176288	-0.40880978504309	7.20183711442726	0.00728289888302312	0.034538834422644				Dok3	docking protein 3	2.16021402548066	-0.28164175115642	10.4151910907791	0.00124982922220068	0.00866795871652869
Lif	leukemia inhibitory factor	1.86246939789339	6.64616167742287	353.748862841757	6.46820603936663e-79	1.33676e-62				Mcf2l	mcf.2 transforming sequence-like	2.14737622350308	0.437341109949578	6.40966878417635	0.0113500585442907	0.0495043003690484
Fos	FBJ osteosarcoma oncogene	1.8582768407745	2.62247913618447	56.5294135989289	5.53639856415428e-14	470.215				Ifit3	interferon-induced protein with tetratricopeptide repeats 3	2.12544998252182	-0.113546719293762	12.0364974608814	0.000521689068271709	0.00421979415953633
Atp1b2	ATPase, Na+/K+ transporting, beta 2 polypeptide	1.84917680670029	-0.264290213083934	12.545899106092	0.000397076763583571	0.00331789209463361				4931440P22Rik	RIKEN cDNA 4931440P22 gene	2.09834396187905	-0.177127953802885	14.897244052864	0.000113528719982589	0.00116536103293387
Lrrc73	leucine rich repeat containing 73	1.84460575591023	0.484634564648227	22.6946946932058	1.89891429895112e-06	3.35421e+09				Celf5	CUGBP, Elav-like family member 5	2.08402132807672	0.138913504253484	18.8222139117651	1.43486191827704e-05	0.000198353264065053
Tiparp	TCDD-inducible poly(ADP-ribose) polymerase	1.83123074042509	6.06076185440905	157.111852431005	4.83847762034964e-36	2.99986e-19				Rdh5	retinol dehydrogenase 5	2.0247358584686	0.434770485070995	15.0703907012745	0.000103575265210624	0.00108382556000991
Eqtn	equatorin, sperm acrosome associated	1.78723138268054	0.0236285793603	14.5365221555056	0.000137468529720506	0.00136565675355116				Ogfrl1	opioid growth factor receptor-like 1	1.98398704472894	2.24485594492221	18.1531492692845	2.03832064657877e-05	0.00026774550866077
Tas1r3	taste receptor, type 1, member 3	1.74948084861494	0.44180462855773	20.3376374526237	6.4911109519595e-06	9.89298e+09				Nod1	nucleotide-binding oligomerization domain containing 1	1.98186189335574	1.12549489791486	17.2547312777725	3.26882544455724e-05	0.000397776599730224
Rbm15	RNA binding motif protein 15	1.73675911341975	5.51974846008956	252.46704267421	7.52683636764544e-57	8.4848e-40				Akap12	A kinase (PRKA) anchor protein (gravin) 12	1.95548138539317	0.526795746228629	14.5551727686866	0.000136114448126627	0.0013556780375664
Fzd9	frizzled class receptor 9	1.72608547459375	0.295945652762845	17.4585970617853	2.93633353843185e-05	0.0003700257711032				Vwa1	von Willebrand factor A domain containing 1	1.91326926496324	0.105211188230678	13.0544344988205	0.000302567175636815	0.00265334722623516
Rasd1	RAS, dexamethasone-induced 1	1.71261693544979	-0.344935047230606	11.2490160278455	0.000796652365619503	0.00579043923428009				Ager	advanced glycosylation end product-specific receptor	1.90433717580127	0.836110926979199	13.5801081165205	0.000228595069086149	0.00210280330613372
Noxred1	NADP+ dependent oxidoreductase domain containing 1	1.69614360190643	0.76457701901688	16.8393142607273	4.06817387197704e-05	0.000486924285835089				E130112N10Rik	RIKEN cDNA E130112N10 gene	1.88235897366641	0.111439343869984	19.9580082879413	7.91616950253272e-06	0.000120590297090179
Brdt	bromodomain, testis-specific	1.69398656737453	-0.345589950681927	9.7677920040846	0.00177595609079002	0.0112127573960266				Id4	inhibitor of DNA binding 4	1.87706795682595	0.726842605037189	17.409107130734	3.01378503514091e-05	0.000372905986074796
Rapgefl1	Rap guanine nucleotide exchange factor (GEF)-like 1	1.64435341802695	1.65070788912952	35.6444080453356	2.36826726396676e-09	9.0918e+06				Plcd1	phospholipase C, delta 1	1.87619412207304	2.04997701889941	19.280260874238	1.12867193434867e-05	0.000162672126995989
Cacna1i	calcium channel, voltage-dependent, alpha 1I subunit	1.63122698511777	1.6217509123618	35.4776438749557	2.57994743439221e-09	9.66506e+06				Icam5	intercellular adhesion molecule 5, telencephalin	1.84643673926042	0.620691659205168	21.9834555303417	2.75010898145817e-06	4.85774e+09
Atf3	activating transcription factor 3	1.6296590732302	4.1098618961724	98.9114195841347	2.64052357565835e-23	5.36762e-07				Rnf223	ring finger 223	1.83959381578215	0.382985001644718	17.743473445163	2.52783218827811e-05	0.000321488401381011
Gm5446	predicted gene 5446	1.60857684779525	-0.298917148176788	8.51706425815951	0.00351831602672579	0.0192274652848831				Maf	avian musculoaponeurotic fibrosarcoma oncogene homolog	1.78044242192112	0.91013544060822	10.7170728221324	0.0010615147187237	0.00759537363656886
Dusp2	dual specificity phosphatase 2	1.60456728837853	1.18737476646746	38.6151767772228	5.16159994859836e-10	2.18443e+06				Rwdd2a	RWD domain containing 2A	1.76814946251871	1.51028026778774	30.6652019783538	3.06614869850624e-08	9.38771e+07
N4bp2l1	NEDD4 binding protein 2-like 1	1.59869208372217	0.644504285578015	10.5925696082056	0.00113543058203465	0.00776148799185762				Snora52	small nucleolar RNA, H/ACA box 52	1.74757271482306	-0.290076259018932	6.45904340613645	0.0110389056210471	0.0482830439862376
Abcb9	ATP-binding cassette, sub-family B (MDR/TAP), member 9	1.574084160147	0.34963173457455	10.0991475454156	0.00148337926074984	0.00962024206762451				Noxred1	NADP+ dependent oxidoreductase domain containing 1	1.73417474200763	0.76457701901688	25.98054210751	3.4487584882793e-07	8.08405e+08
Arrdc3	arrestin domain containing 3	1.57267668769901	6.10798900559369	188.722547894255	6.04193528070464e-43	4.99467e-26				Dlk2	delta like non-canonical Notch ligand 2	1.71606194370032	0.561757805826051	9.80680754989254	0.00173867061635362	0.0113710525542114
Mcam	melanoma cell adhesion molecule	1.54864353082259	1.97133122068703	30.299819451406	3.70160358310074e-08	1.02227e+08				Tagln3	transgelin 3	1.71427075248707	-0.548874176118104	7.05586016849891	0.0079006363741412	0.0374208903893625
Abhd18	abhydrolase domain containing 18	1.54249222218525	0.391427206600291	12.7216696592145	0.000361442930432237	0.00306558983403539				Vdr	vitamin D (1,25-dihydroxyvitamin D3) receptor	1.71120800336707	0.458640103980641	19.1711913224468	1.19503381605735e-05	0.000169741343861526
Cdc42ep3	CDC42 effector protein (Rho GTPase binding) 3	1.52392833079743	1.30276043437654	28.360550617731	1.00696501457971e-07	2.5073e+08				Eqtn	equatorin, sperm acrosome associated	1.68422878832359	0.0236285793603	11.0322044989854	0.000895426017746212	0.00660123818076874
6430548M08Rik	RIKEN cDNA 6430548M08 gene	1.51713005766471	0.658171537207013	16.5766792296163	4.67220292838603e-05	0.000545530285423604				C130083M11Rik	RIKEN cDNA C130083M11 gene	1.64987668044333	0.596964987276311	10.3118497356872	0.00132178732167133	0.0090854560913107
Dusp1	dual specificity phosphatase 1	1.50398162811817	5.41372999173293	198.759861053069	3.89459303733768e-45	3.4495e-28				Snora7a	small nucleolar RNA, H/ACA box 7A	1.61512796940332	0.162755422105903	11.5167021057129	0.000689736466120352	0.00530566512400271
Dok3	docking protein 3	1.49220614042878	-0.28164175115642	9.85381747143456	0.00169479704050038	0.0107827005142148				Nfatc2	nuclear factor of activated T cells, cytoplasmic, calcineurin dependent 2	1.61458447177045	-0.00876686011628596	12.1046768489665	0.000502955124363461	0.00410022590089305
Cdkn1a	cyclin-dependent kinase inhibitor 1A (P21)	1.49098836783779	6.14255094058706	210.725187586328	9.54226994946998e-48	9.10186e-31				Ptgs2	prostaglandin-endoperoxide synthase 2	1.61182902940761	8.85872324495452	174.490240107228	7.73617058331047e-40	8.72077e-23
Tmc7	transmembrane channel-like gene family 7	1.47482466432518	0.170120778384073	17.7678759755093	2.49561530039456e-05	0.000320016853411506				Gpr155	G protein-coupled receptor 155	1.58790687485261	1.84673927376198	32.4650096374205	1.21358006450544e-08	4.01095e+07
Eppk1	epiplakin 1	1.46897760193032	2.79207920644427	20.2956237004528	6.63521767668919e-06	0.000100829288224199				Slc12a5	solute carrier family 12, member 5	1.56927097500728	1.30923913586139	25.5995512655495	4.20137089996211e-07	9.66549e+08
Fgfr3	fibroblast growth factor receptor 3	1.46788768938838	1.45086411948458	25.4339821919487	4.57782780503308e-07	9.50839e+08				Hhipl2	hedgehog interacting protein-like 2	1.55680757978678	0.32265726260544	16.8292520937582	4.08980039207788e-05	0.00048390767997868
Csrnp1	cysteine-serine-rich nuclear protein 1	1.46303914966742	3.76159533080278	88.4538314198771	5.2035297951365e-21	8.60317e-05				Rbm15	RNA binding motif protein 15	1.54622020659806	5.51974846008956	199.330795838284	2.92326655893987e-45	5.17836e-28
Sowahb	sosondowah ankyrin repeat domain family member B	1.46270080338563	-0.61346953635454	9.81376840122829	0.0017321022880755	0.0109749966132531				Emilin1	elastin microfibril interfacer 1	1.53208860348477	-0.530086436304698	8.50396250592881	0.00354373910061756	0.0198564685258282
Dusp8	dual specificity phosphatase 8	1.44955409096732	3.77642974997504	88.3087058370936	5.59964613792296e-21	9.13626e-05				Tnnc2	troponin C2, fast	1.52751419536842	1.04655003041061	19.7619449584969	8.77117846097431e-06	0.000131355812700582
Tmem95	transmembrane protein 95	1.43113363671449	0.149132532011716	12.2983458040816	0.000453359925278391	0.00367934169206236				Atp2c2	ATPase, Ca++ transporting, type 2C, member 2	1.52259462043957	0.289842480202376	9.65726899730766	0.00188603794960635	0.0121175495207869
Efna2	ephrin A2	1.42808003677028	0.733259073228269	23.9565226937736	9.85358892320202e-07	1.91212e+09				Cxcl10	chemokine (C-X-C motif) ligand 10	1.49007622960154	1.62149723782782	21.7517675271715	3.10303848828028e-06	5.38149e+09
Bdkrb2	bradykinin receptor, beta 2	1.4235479731144	0.900053769156958	23.2321768768676	1.4357487779673e-06	2.65325e+09				Slc45a3	solute carrier family 45, member 3	1.48771774379332	1.72504192656477	13.5138000276435	0.000236815511653092	0.00216556957558874
Jun	jun proto-oncogene	1.41955977827655	6.33966748890658	145.287872859194	1.85791231789929e-33	8.53263e-17				Mreg	melanoregulin	1.4874383239449	2.15941842147505	37.682115059709	8.32644862097744e-10	3.52382e+06
Gdnf	glial cell line derived neurotrophic factor	1.41777417279318	0.842181562281161	10.7077891526063	0.00106685435112472	0.00736002170345066				Arl4d	ADP-ribosylation factor-like 4D	1.48439773365021	1.02924758069305	20.5365555851423	5.85032422338992e-06	9.17118e+09
Gpr155	G protein-coupled receptor 155	1.40556826019034	1.84673927376198	25.7526160374548	3.88100600402423e-07	8.22641e+08				Tiparp	TCDD-inducible poly(ADP-ribose) polymerase	1.47563865184203	6.06076185440905	99.4643469016963	1.99726719845221e-23	5.38427e-07
Adamts1	a disintegrin-like and metallopeptidase (reprolysin type) with thrombospondin type 1 motif, 1	1.39826830287298	0.630993058602413	19.2167916361159	1.16682509358214e-05	0.000164043437192953				Cdc42ep3	CDC42 effector protein (Rho GTPase binding) 3	1.47391942965965	1.30276043437654	9.25688440638744	0.00234611804775405	0.0144019127683912
Slc5a5	solute carrier family 5 (sodium iodide symporter), member 5	1.38539916663096	0.418456183173758	10.6158562517913	0.00112122021997789	0.00768553384617239				Abcb9	ATP-binding cassette, sub-family B (MDR/TAP), member 9	1.47261696031664	0.34963173457455	8.18604888132168	0.00422137639997951	0.0226571961230098
Fbxw10	F-box and WD-40 domain protein 10	1.38439983935134	0.19839692386115	6.5230831349761	0.0106483249573272	0.0464468826413773				Pik3r3	phosphoinositide-3-kinase regulatory subunit 3	1.46499918879754	2.94693184832497	38.8285452678729	4.62711689706871e-10	2.04915e+06
Relt	RELT tumor necrosis factor receptor	1.37735425064199	2.48801216104522	49.9517899046247	1.57570271146418e-12	10504.7				Rsg1	REM2 and RAB-like small GTPase 1	1.45071372239173	0.463337511134885	10.2425268911969	0.00137239457705316	0.00936581879772109
Wnt10a	wingless-type MMTV integration site family, member 10A	1.36436921363519	3.02457973876509	33.9356395609313	5.69655903679595e-09	1.97864e+07				Ptger4	prostaglandin E receptor 4 (subtype EP4)	1.44197205171991	2.1780983479827	15.2578869266366	9.37843139838748e-05	0.000996508563324805
Hhipl2	hedgehog interacting protein-like 2	1.36393245399391	0.32265726260544	6.54310493592267	0.0105291423445502	0.0461021769323525				Necab3	N-terminal EF-hand calcium binding protein 3	1.4391569344216	1.24652255655781	20.7944779442221	5.11301763753025e-06	8.18083e+09
Pik3r3	phosphoinositide-3-kinase regulatory subunit 3	1.35982950971555	2.94693184832497	53.268474684092	2.90938341742438e-13	2186.45				Azin2	antizyme inhibitor 2	1.43674284932235	0.448634500374762	8.93385187348368	0.00279933375008995	0.0164666691181762
Wnt9a	wingless-type MMTV integration site family, member 9A	1.35673208277607	1.27801770143746	15.1280334296432	0.000100460377237308	0.00104769443039749				Cdkn1a	cyclin-dependent kinase inhibitor 1A (P21)	1.40884110973652	6.14255094058706	176.192844563003	3.28643469567952e-40	4.07518e-23
Egr3	early growth response 3	1.35396603829145	3.89442342932078	32.0542199799663	1.49929060094132e-08	4.59042e+07				Acsm3	acyl-CoA synthetase medium-chain family member 3	1.40639449621	0.050207632363432	6.72333079639264	0.00951597463978957	0.0433338544008045
Ereg	epiregulin	1.33600907845436	5.61947027768261	116.262991751232	4.16268062100209e-27	1.17312e-10				Bcl2l11	BCL2-like 11 (apoptosis facilitator)	1.37216550070345	6.16094997642896	171.941477464869	2.78703346457735e-39	2.87993e-22
Cxcl3	chemokine (C-X-C motif) ligand 3	1.33483380624877	3.36521752538795	101.184947195972	8.37836202786637e-24	1.76088e-07				Arc	activity regulated cytoskeletal-associated protein	1.3720449170249	1.04535375204865	8.8475412088	0.00293483988872706	0.0171175985984081
Arl4d	ADP-ribosylation factor-like 4D	1.33454678764933	1.02924758069305	17.0567475234693	3.62792363107203e-05	0.000444089368462913				Snai1	snail family zinc finger 1	1.35856112407143	2.03174504843062	13.5413135120876	0.000233369011231772	0.00213844352356185
Ccl20	chemokine (C-C motif) ligand 20	1.33060539090731	1.20939684406493	21.2686461244907	3.99208056034014e-06	6.46238e+09				Slc46a3	solute carrier family 46, member 3	1.35713644045356	-0.222303987977941	7.41557488027593	0.00646616504813644	0.0318628909248932
Arc	activity regulated cytoskeletal-associated protein	1.32905184088519	1.04535375204865	20.0916808381488	7.38170670015298e-06	0.000109751994102994				Klhl23	kelch-like 23	1.34876524868076	2.53200704830271	6.5505418269087	0.010485222390334	0.046517623484845
Grhl1	grainyhead like transcription factor 1	1.32155971247211	1.4063905289938	13.3001467875984	0.000265385339498781	0.00235898079554472				Fgfr3	fibroblast growth factor receptor 3	1.33652063820951	1.45086411948458	20.7318527677779	5.28298586727278e-06	8.40937e+09
Slc17a8	solute carrier family 17 (sodium-dependent inorganic phosphate cotransporter), member 8	1.32066606736278	-0.125255207155183	7.70245488326438	0.00551457737405857	0.0277294239409271				Slc5a5	solute carrier family 5 (sodium iodide symporter), member 5	1.33040615182937	0.418456183173758	9.63231277691715	0.0019118371491803	0.0122515662273053
Gm20219	predicted gene, 20219	1.31861257978011	1.42104746071013	14.9587755975752	0.000109885793269044	0.00113077496807979				Abcg4	ATP binding cassette subfamily G member 4	1.32844630927269	0.430590618746821	13.4820303840036	0.00024085902921426	0.00219606761930649
Ngf	nerve growth factor	1.31594188136159	2.70143499700431	23.6640301759878	1.14706569099831e-06	2.19162e+08				Snora73a	small nucleolar RNA, H/ACA box 73a	1.32724422578771	1.93249184067578	21.8939093384945	2.88147025878482e-06	5.04664e+09
Gadd45b	growth arrest and DNA-damage-inducible 45 beta	1.30457793118526	4.87531169529824	120.606371949309	4.65998863292695e-28	1.40936e-11				Proca1	protein interacting with cyclin A1	1.31840604944858	-0.0163523819539627	7.86236497282581	0.00504743294962574	0.0260458462652348
Il11	interleukin 11	1.30036907593829	1.61300566874679	29.8969755731333	4.55622989275228e-08	1.23088e+08				Fam131c	family with sequence similarity 131, member C	1.31518572574147	1.17718677612469	10.1420309751517	0.001449263987781	0.00981478615427876
Htr1d	5-hydroxytryptamine (serotonin) receptor 1D	1.29493851446085	0.880828299868431	16.5172414185742	4.82096940198751e-05	0.000558691781164907				Atoh8	atonal bHLH transcription factor 8	1.31060277717817	3.43275887452353	12.4641095285648	0.000414846238924561	0.00347573875855713
Btg2	B cell translocation gene 2, anti-proliferative	1.27151021677952	5.43917320053224	116.958586596427	2.93124824909322e-27	8.4529e-11				Rapgefl1	Rap guanine nucleotide exchange factor (GEF)-like 1	1.29155179448482	1.65070788912952	22.0947537785874	2.59518019428111e-06	4.61696e+09
Fam234b	family with sequence similarity 234, member B	1.26444888467644	0.651181655458094	12.6100211028771	0.000383684173549689	0.00321900118539658				Snora61	small nucleolar RNA, H/ACA box 61	1.28995696944582	0.833481861745404	9.42939033368819	0.00213535266778594	0.0133459541736621
Ccne2	cyclin E2	1.26141941963272	4.83389677575732	33.1597401543971	8.48900761101992e-09	2.78463e+07				Col20a1	collagen, type XX, alpha 1	1.27750977565251	1.11488441680017	10.3251486494973	0.00131229690419288	0.00903023396891881
Sp8	trans-acting transcription factor 8	1.25123216873536	0.0659051484232143	10.3256800520831	0.00131191911915963	0.00868542289246095				Ggn	gametogenetin	1.27261725332445	1.44225497393049	13.3525219285402	0.00025807533470739	0.00232230344729437
Fstl3	follistatin-like 3	1.24217916661241	0.19884681452221	15.0908446521041	0.000102459005225521	0.00106228400066594				Csrnp1	cysteine-serine-rich nuclear protein 1	1.26387767655049	3.76159533080278	49.4188295178403	2.06751632160453e-12	13709.7
Pmaip1	phorbol-12-myristate-13-acetate-induced protein 1	1.2370069191586	4.4850188171393	100.380365470755	1.25768702943426e-23	2.59922e-07				Dnd1	DND microRNA-mediated repression inhibitor 1	1.25877398495991	0.868568583219382	11.6874010630481	0.000629247311352051	0.00492903768841783
Col20a1	collagen, type XX, alpha 1	1.22162120779919	1.11488441680017	7.90208426780851	0.00493778685761817	0.0254588594737902				Igsf9b	immunoglobulin superfamily, member 9B	1.2538816186546	1.79156412554238	8.21415096673992	0.00415649584256648	0.0223700297082571
Taf9b	TATA-box binding protein associated factor 9B	1.20599441761772	-0.290912790666468	8.32020239027654	0.00392065513286594	0.0210095607811312				Fam161a	family with sequence similarity 161, member A	1.25156303816767	1.51876760993219	18.5142870380394	1.68635454838349e-05	0.000229033914566871
Rhbdl1	rhomboid like 1	1.20573297000387	3.04183347024913	35.532816912006	2.50789601359985e-09	9.45225e+06				Grhl1	grainyhead like transcription factor 1	1.24979464320724	1.4063905289938	28.3473564374286	1.01385159678791e-07	2.69203e+08
Hic2	hypermethylated in cancer 2	1.20252577792444	3.45267629098224	76.6267613177735	2.06522019553644e-18	0.0266758				Sox21	SRY (sex determining region Y)-box 21	1.23239212231908	0.876074849407235	7.71365907512697	0.00548045528732222	0.0277945380624931
Atp1a2	ATPase, Na+/K+ transporting, alpha 2 polypeptide	1.19646749392563	0.973134424083034	7.38678119811097	0.00657049678205311	0.0318382806164356				Setmar	SET domain without mariner transposase fusion	1.21506712625098	1.4918773072875	18.1789558163155	2.01088565286563e-05	0.000265265766973764
Snai3	snail family zinc finger 3	1.19317192257497	1.28103779385977	7.66624146337143	0.00562635345097876	0.0281985670203531				Fosb	FBJ osteosarcoma oncogene B	1.2145583585252	3.46859421231493	64.1712435579189	1.14061472988504e-15	10.8797
BC005561	cDNA sequence BC005561	1.19013864314511	4.28281804544292	54.818086122345	1.32218413938612e-13	1044.27				Pitpnm3	PITPNM family member 3	1.21424804188117	1.57966504319973	7.06357998669691	0.00786666406844164	0.0373027282786525
Trim62	tripartite motif-containing 62	1.1878190253094	-0.260011999005346	9.97370944977351	0.00158791255747871	0.0101887913968206				Xdh	xanthine dehydrogenase	1.21352842364621	3.2428314523185	7.11384503942833	0.00764908681033151	0.0365224014047403
Jam3	junction adhesion molecule 3	1.18306444877454	0.510592995983975	9.6486735913048	0.001894883610464	0.0118132512668444				Hspa1a	heat shock protein 1A	1.20234143532397	1.86649248995004	7.38553570706812	0.00657504831241798	0.0322463361842277
Cpeb4	cytoplasmic polyadenylation element binding protein 4	1.17641166136975	3.65239634052654	13.0242184634428	0.000307488375847489	0.00267193823441406				Eppk1	epiplakin 1	1.19508003074093	2.79207920644427	13.0504537197291	0.000303210944666998	0.00265711357870726
Stab1	stabilin 1	1.17525244730202	1.10310895516903	12.7548729310697	0.000355082872135303	0.00302405742752593				Plk2	polo like kinase 2	1.19259587424157	6.78731895107495	120.046289461115	6.18016170368361e-28	2.47206e-11
Elovl4	elongation of very long chain fatty acids (FEN1/Elo2, SUR4/Elo3, yeast)-like 4	1.16444927428572	0.0262008744305508	9.31323591790555	0.00227504318366995	0.0136612762602941				Tmem53	transmembrane protein 53	1.18877592412025	0.604761968975403	8.06041574213467	0.00452428010373096	0.0239437705276109
Ppp1r26	protein phosphatase 1, regulatory subunit 26	1.16297670573926	-0.0758246754416182	10.3803035382224	0.00127366753514023	0.00850483437573441				Fam89a	family with sequence similarity 89, member A	1.18502904040352	0.295091507720816	7.00691095398193	0.0081195657011358	0.0381952256047359
Itga7	integrin alpha 7	1.15617261013406	0.338900659322809	12.2472322920568	0.000465948769327972	0.00375942155856441				Kif7	kinesin family member 7	1.18405673821794	2.42132286344865	24.9277210745397	5.95203848043892e-07	1.28581e+08
Acvr2b	activin receptor IIB	1.15539141024914	2.38633077345631	21.5420803640325	3.461491756356e-06	5.69264e+09				Csf2	colony stimulating factor 2 (granulocyte-macrophage)	1.1831975125389	5.07675684264005	28.3825907313761	9.95565764724346e-08	2.65484e+08
Sgk1	serum/glucocorticoid regulated kinase 1	1.15537645723137	6.28981920239663	144.67738596019	2.52634650520546e-33	1.11881e-16				Egr3	early growth response 3	1.18284885974187	3.89442342932078	22.6849503711623	1.90856845366399e-06	3.54285e+09
Axdnd1	axonemal dynein light chain domain containing 1	1.15334837455798	0.214851972985718	8.17014246996292	0.00425855617398283	0.0225474366171593				Jun	jun proto-oncogene	1.18052007647119	6.33966748890658	91.0147005580752	1.42608677967939e-21	3.27472e-05
Cep85l	centrosomal protein 85-like	1.15311199017322	0.131733455981783	8.03002479764164	0.00460082096060144	0.0239505373263887				Gnrh1	gonadotropin releasing hormone 1	1.17215316152321	0.579768261665836	8.96149256194959	0.00275729537583862	0.016288396829261
Sp4	trans-acting transcription factor 4	1.15189502896503	3.1117092707517	37.0522378051866	1.1500651695757e-09	4.60026e+06				Nrg4	neuregulin 4	1.17034729207147	0.605877345868453	8.68258121114944	0.00321265659836138	0.0183326929680999
Gpr63	G protein-coupled receptor 63	1.15131690845586	0.0775714482562813	8.37557544142663	0.00380297126460232	0.0205063889083387				Ptar1	protein prenyltransferase alpha subunit repeat containing 1	1.16932969535852	3.65036013404634	19.8828672257397	8.23349002405905e-06	0.000124506434510161
Mpp2	membrane protein, palmitoylated 2 (MAGUK p55 subfamily member 2)	1.15091415512858	4.87676164394182	84.7825703296447	3.33047380289792e-20	0.000497565				Nfkbia	nuclear factor of kappa light polypeptide gene enhancer in B cells inhibitor, alpha	1.15870717595094	6.40818992290907	97.4187798535469	5.61113140859742e-23	1.48038e-06
Dlk2	delta like non-canonical Notch ligand 2	1.15062076323559	0.561757805826051	8.69575342511043	0.00318952252812565	0.0178073297382972				2610035F20Rik	RIKEN cDNA 2610035F20 gene	1.15660665693071	1.25581988224905	8.20701903804036	0.00417286492833534	0.0224483839962509
Ppp1r15a	protein phosphatase 1, regulatory subunit 15A	1.14985741661371	4.36760719955024	66.2906810077233	3.89093883663767e-16	4.05442				Spin4	spindlin family, member 4	1.15522919929294	3.36613595603626	25.2531082797539	5.02784773837663e-07	1.11331e+09
Batf3	basic leucine zipper transcription factor, ATF-like 3	1.14509382770695	-0.154839349593885	6.96315157059548	0.00832053443278392	0.0382553307254433				Glcci1	glucocorticoid induced transcript 1	1.14720233726517	2.14272595032822	17.5616705585649	2.78138441674543e-05	0.000346276774775536
Spx	spexin hormone	1.1438344165666	0.605149705692422	7.63086255780481	0.00573778555089374	0.0286658101656255				Ttll3	tubulin tyrosine ligase-like family, member 3	1.14643657540174	2.92630808744547	26.3271034357562	2.88215500408894e-07	6.89937e+08
Rel	reticuloendotheliosis oncogene	1.14147004798149	3.09570888629668	13.4013243873158	0.000251446697309725	0.00226101453708527				Txnip	thioredoxin interacting protein	1.14228435543294	5.67792763891906	117.366335718515	2.3865342342916e-27	9.24782e-11
Apoe	apolipoprotein E	1.1367496535192	1.76953414520861	14.3980890528518	0.000147952375237524	0.00145603924836928				Lrrc73	leucine rich repeat containing 73	1.13891148563063	0.484634564648227	7.41046302641134	0.00648456321206801	0.0319208351844555
Ccne1	cyclin E1	1.12905224463819	4.25693189413152	68.5324961209871	1.24803953637978e-16	0.135752				Sp4	trans-acting transcription factor 4	1.13689023658011	3.1117092707517	34.545960348311	4.16304612004485e-09	1.51829e+07
Gnrh1	gonadotropin releasing hormone 1	1.12499101578962	0.579768261665836	8.25874420976306	0.004055617285218	0.021639266065707				Apoe	apolipoprotein E	1.13415410436866	1.76953414520861	17.8948630221967	2.33450390139735e-05	0.000301010583547986
Cdk5r1	cyclin-dependent kinase 5, regulatory subunit 1 (p35)	1.12450269431931	2.24813616136891	16.0758190164835	6.08561690426039e-05	0.000682293396137693				Relt	RELT tumor necrosis factor receptor	1.13240031529493	2.48801216104522	21.9322536817132	2.82446672867412e-06	4.96786e+09
Cpeb2	cytoplasmic polyadenylation element binding protein 2	1.12008863788419	2.44698720780029	15.3231512366101	9.05993633344868e-05	0.000961842555948319				Pstpip2	proline-serine-threonine phosphatase-interacting protein 2	1.12103970040782	0.528448419913425	7.31108738895759	0.00685304453131749	0.0333115453501909
Hey1	hairy/enhancer-of-split related with YRPW motif 1	1.11978508295756	-0.0485815521473612	7.9607899741812	0.00478015462770095	0.0247904296877841				Lhx6	LIM homeobox protein 6	1.12069550974781	0.93705904814528	9.21379972223985	0.00240197637802465	0.0146577298658985
Bicdl2	BICD family like cargo adaptor 2	1.11920293103546	-0.00686777200997538	6.71310985760984	0.00957066759224313	0.0426893086848254				Tacc1	transforming, acidic coiled-coil containing protein 1	1.12068414626042	3.26543564607184	15.8393072080566	6.89550781650236e-05	0.000760038194885593
Bcl2l11	BCL2-like 11 (apoptosis facilitator)	1.1184830652088	6.16094997642896	124.199571808117	7.61827524716758e-29	2.42222e-12				Ifi207	interferon activated gene 207	1.11873327725199	1.98261930827536	8.23567789989225	0.00410748278941963	0.0221716429605561
Dnd1	DND microRNA-mediated repression inhibitor 1	1.11448271436993	0.868568583219382	13.8593635067167	0.000197012624196897	0.0018395757078626				BC005561	cDNA sequence BC005561	1.1171694948498	4.28281804544292	46.6253931771174	8.59393708685831e-12	51932
Hspa1a	heat shock protein 1A	1.10751644235755	1.86649248995004	10.8537367220043	0.000985966000882576	0.00690343219138562				Dusp2	dual specificity phosphatase 2	1.11678938810693	1.18737476646746	6.47062931154034	0.0109671690298079	0.0480879891106321
Dgat2	diacylglycerol O-acyltransferase 2	1.1051847279984	4.48465056780794	54.8855386183653	1.27757598693194e-13	1022.06				Mfsd9	major facilitator superfamily domain containing 9	1.1145673518594	1.37653352016065	10.497310696351	0.00119548416253035	0.00836569052786474
Fam131c	family with sequence similarity 131, member C	1.10476302721641	1.17718677612469	15.0187857724436	0.000106446271065114	0.00109994480100618				Ephb3	Eph receptor B3	1.11321278405621	3.72989660063533	16.0431562167083	6.19150074558997e-05	0.000695253263274004
Rwdd2a	RWD domain containing 2A	1.10464220343263	1.51028026778774	10.9046121958543	0.000959251196190137	0.00674303561947715				Arrdc3	arrestin domain containing 3	1.10744986478144	6.10798900559369	85.032046609258	2.93568276209975e-20	0.000560038
Stkld1	serine/threonine kinase-like domain containing 1	1.10382229173632	0.129237386216123	7.06838738081878	0.00784558386695022	0.0366159870581278				Zfp791	zinc finger protein 791	1.10164447345391	2.04146439631255	19.6455731391638	9.32190294715999e-06	0.000138433049754232
Phlda1	pleckstrin homology like domain, family A, member 1	1.10266974140013	7.40909848477169	163.630477682609	1.82174027262121e-37	1.3288e-20				Snai3	snail family zinc finger 3	1.098977873277	1.28103779385977	17.5086532164704	2.8600301913501e-05	0.000355710876356482
Tmem198	transmembrane protein 198	1.09922269590477	0.902153769470787	9.76652708026587	0.00177717839288986	0.0112147644131472				4833417C18Rik	RIKEN cDNA 4833417C18 gene	1.09877081084488	0.331337950865403	8.02679196770029	0.00460904019809364	0.0242684069878391
Ptar1	protein prenyltransferase alpha subunit repeat containing 1	1.09848009159479	3.65036013404634	18.6883931540013	1.53916554921242e-05	0.000210658419539007				Nfatc2ip	nuclear factor of activated T cells, cytoplasmic, calcineurin dependent 2 interacting protein	1.09771119800644	3.71436933167137	53.8917915175291	2.11840885270255e-13	1572.95
Kifc2	kinesin family member C2	1.09308397782309	2.48450722437655	16.907322319312	3.92498828472283e-05	0.000472982067352411				Klhl36	kelch-like 36	1.09567154460926	1.22449319170266	16.2328498243466	5.60143574364751e-05	0.000637812701756007
Prokr1	prokineticin receptor 1	1.09035692155687	0.789049451979001	12.5154874118176	0.0004035924863221	0.00336101197474415				Gk5	glycerol kinase 5 (putative)	1.08476829530518	2.06770133745851	12.6477957538333	0.000376008745652215	0.00320007443108268
Lzts3	leucine zipper, putative tumor suppressor family member 3	1.08208893483719	4.56953095917879	78.0002731602069	1.03026305945155e-18	0.0138862				Bend6	BEN domain containing 6	1.08381016903571	1.50895296592982	9.11128810852131	0.00254036920618386	0.0152837757211095
Ggn	gametogenetin	1.08119242652781	1.44225497393049	10.3780931046729	0.00127519331322401	0.00850622333262661				Ret	ret proto-oncogene	1.08043272008635	0.838722002488995	8.69577168984424	0.0031894905679815	0.0182597074303758
Nfkbia	nuclear factor of kappa light polypeptide gene enhancer in B cells inhibitor, alpha	1.07792617125537	6.40818992290907	101.243092832917	8.13599291645921e-24	1.73942e-09				Intu	inturned planar cell polarity protein	1.07892940966407	1.30556461420702	9.05756168471732	0.00261610616912302	0.0155960175466949
Foxq1	forkhead box Q1	1.06669928332853	6.01090773830604	122.621530687071	1.68755268077511e-28	5.23141e-12				Neu3	neuraminidase 3	1.07455754189904	1.79491655408567	14.4696426977985	0.000142436644609757	0.00140734214594501
Dpf1	D4, zinc and double PHD fingers family 1	1.06570114731997	3.3487431055072	35.2110146779961	2.95845523990826e-09	1.0832e+07				Tmem25	transmembrane protein 25	1.07046225883207	1.66547354452731	17.31306626384	3.16999637494959e-05	0.000386889321352115
Id4	inhibitor of DNA binding 4	1.05389190985455	0.726842605037189	11.939220648269	0.000549644674103086	0.00429734801946927				Pim2	proviral integration site 2	1.06531148435434	4.0705809489624	46.9390066037321	7.3230609197235e-12	45594.6
Slc2a6	solute carrier family 2 (facilitated glucose transporter), member 6	1.04867984263322	2.47089106110479	13.1444190498959	0.000288376915543015	0.00253428331164662				Parp14	poly (ADP-ribose) polymerase family, member 14	1.06117941860247	1.31171294526755	8.24568313524978	0.00408490323428367	0.022080558023155
Icosl	icos ligand	1.04761888630917	0.325642420775014	9.58361103751856	0.00196321900604279	0.0121534109852239				Cyp26b1	cytochrome P450, family 26, subfamily b, polypeptide 1	1.05988005399984	3.17340829175857	11.6923826218057	0.000627564860254236	0.00491896603486253
Hspa1b	heat shock protein 1B	1.03735111786235	3.93274288247005	46.346217047222	9.90986480001376e-12	56890				Sh2b2	SH2B adaptor protein 2	1.05846984271298	2.86477489252375	27.8540585625125	1.3081936661821e-07	3.39364e+08
Mtss1l	metastasis suppressor 1-like	1.03610363952898	3.89820087927691	58.7378403327651	1.80143412500579e-14	15.8424				NA	NA	1.0497834070616	2.70232945714322	15.6883460258207	7.46829130193777e-05	0.000817359330485687
Efnb3	ephrin B3	1.02195044766176	1.90202144630183	15.7373754596369	7.27719717194568e-05	0.000793643315146231				Eno2	enolase 2, gamma neuronal	1.04865713419977	2.26091786539953	9.31238107899458	0.00227610488740475	0.0140352877241562
Mcf2l	mcf.2 transforming sequence-like	1.02176767562148	0.437341109949578	6.3694542968286	0.0116101293230246	0.0498150877527699				Irf7	interferon regulatory factor 7	1.04770277626135	1.61405138928993	13.0750116774974	0.00029926135367926	0.00263366982655985
Mxd1	MAX dimerization protein 1	1.02028812056954	4.14440842664414	48.1073731368553	4.03506327792708e-12	24892.9				Mcam	melanoma cell adhesion molecule	1.04579380414687	1.97133122068703	7.45328786016529	0.00633206797734736	0.0313568861498032
Tmem151a	transmembrane protein 151A	1.01771453475928	4.59320146591058	30.8879553698566	2.73363095852876e-08	7.78994e+07				Rhbdl1	rhomboid like 1	1.04209750532787	3.04183347024913	25.7931400216116	3.80036806355853e-07	8.85616e+08
Ptger4	prostaglandin E receptor 4 (subtype EP4)	1.01734172032946	2.1780983479827	17.4267264304974	2.98597832484945e-05	0.000375518572293441				Ajm1	apical junction component 1	1.03899513494907	2.09386955795873	16.65001532273	4.49499454511626e-05	0.000526823557272605
Zfp36	zinc finger protein 36	1.01597695285239	4.16666640068924	56.2562213707865	6.36162219673861e-14	533.001				Gm17251	predicted gene, 17251	1.03497050624102	1.20398481963133	11.1875832147657	0.000823465319658559	0.00616544431714522
Tbx2	T-box 2	1.01539850481961	0.679558880702546	7.83518311625687	0.00512389624259552	0.0261672593120363				Hexim1	hexamethylene bis-acetamide inducible 1	1.03210759056665	6.42973678726849	82.9026411271728	8.61959353669636e-20	0.00159527
Fam161a	family with sequence similarity 161, member A	1.01484335405909	1.51876760993219	15.7830014547895	7.10378842556459e-05	0.000778841524995588				Thsd1	thrombospondin, type I, domain 1	1.0291700966904	1.65608093975581	15.7115340941887	7.37729374230274e-05	0.000808113448803481
Plekhg4	pleckstrin homology domain containing, family G (with RhoGef domain) member 4	1.00937192378006	2.56191620952282	19.6663265518141	9.22120526962218e-06	0.000134521112168606				Gm10767	predicted gene 10767	1.02754562664381	0.805620298682323	7.50406917600387	0.00615597477608683	0.0305948245384676
Yod1	YOD1 deubiquitinase	1.0082979032294	3.87031450085468	10.9973467459718	0.00091242410763356	0.00647627872619127				Slc36a4	solute carrier family 36 (proton/amino acid symporter), member 4	1.0247861638559	3.08657615617641	23.6138798772736	1.1773521145281e-06	2.30635e+09
Snora17	small nucleolar RNA, H/ACA box 17	1.00570914950623	0.714680834872643	7.86192785037667	0.00504865334123528	0.0259012418002968				Yod1	YOD1 deubiquitinase	1.02129175654679	3.87031450085468	11.1457664607373	0.000842236662215719	0.00628005689204745
										Fos	FBJ osteosarcoma oncogene	1.015022926445	2.62247913618447	20.1137240494687	7.29711772376903e-06	0.000112402807173585
										Arhgap29	Rho GTPase activating protein 29	1.01212090108635	4.17844850682221	28.2735506318483	1.05325346172603e-07	2.78123e+08
										Slc39a8	solute carrier family 39 (metal ion transporter), member 8	1.00720515318059	3.12714314138494	22.3415267878684	2.28217760308126e-06	4.14941e+09
										Rorb	RAR-related orphan receptor beta	1.00072824599821	1.5220312095258	6.58731825728243	0.0102707775048614	0.0457956278533916

## Sheet: Comparison upreg
SYMBOL	GENENAME	logFC	logCPM	LR	PValue	FDR	KP+Eto/KP : 162 up			SYMBOL	GENENAME	logFC	logCPM	LR	PValue	FDR	KPONO+Eto/KPNONO : 166 up
Cyp1a1	cytochrome P450, family 1, subfamily a, polypeptide 1	5.05789190439071	6.46715557127104	810.384052732185	2.98125543274323e-178	3.69676e-160	Cyp1a1			Spns2	spinster homolog 2	5.75153999819067	-0.11708357483206	24.2135700944253	8.62226194539881e-07	1.78193e+09	#N/A
Mst1r	macrophage stimulating 1 receptor (c-met-related tyrosine kinase)	3.69223180008334	-0.529469445949298	7.22403885000409	0.00719336770734376	0.0342409825608686	#N/A			Cyp1a1	cytochrome P450, family 1, subfamily a, polypeptide 1	4.85650267875673	6.46715557127104	616.965253668927	3.41826730062322e-136	4.23865e-119	Cyp1a1				> 1LogFc
Ccno	cyclin O	3.17839031860058	-0.476884350652935	35.2365623547593	2.91989869749361e-09	1.0808e+07	Ccno			Slc4a8	solute carrier family 4 (anion exchanger), member 8	4.85278783070898	-0.162661909193535	13.1576188283745	0.000286352542942941	0.00253084214717924	#N/A				<0.05 FDR
Cxcl10	chemokine (C-X-C motif) ligand 10	3.03491366134629	1.62149723782782	143.374285561268	4.86850796478772e-33	2.08171e-16	Cxcl10			Rcn1	reticulocalbin 1	4.20270147274941	3.2324670039289	8.30103068339512	0.00396225854086241	0.0215740748821956	#N/A
Galr2	galanin receptor 2	2.87943693511608	-0.172057071635743	10.4822076348438	0.00120529647328827	0.0081536695410663	#N/A			Mxra7	matrix-remodelling associated 7	3.91500546363162	-0.23146721437837	6.47439364525219	0.0109439644425917	0.0480754222758979	#N/A				1 for one columm
Ptgs2	prostaglandin-endoperoxide synthase 2	2.8764759940499	8.85872324495452	527.633256288426	9.24376526412109e-117	5.73113e-99	Ptgs2			Tspan11	tetraspanin 11	3.90712058917788	0.852193271274799	6.59008132451774	0.0102548486804358	0.0457528896528759	#N/A				0 for excat research
Pgam2	phosphoglycerate mutase 2	2.73321956421084	0.000833725815938252	20.78523472085	5.13775470730497e-06	7.99943e+09	#N/A			Bambi	BMP and activin membrane-bound inhibitor	3.66145010677555	0.915448842402989	14.7915713305977	0.000120070973366561	0.00121839612908785	#N/A
P2rx2	purinergic receptor P2X, ligand-gated ion channel, 2	2.60718102129626	0.0897737414276754	11.969221004924	0.000540865480738794	0.00423940073398296	P2rx2			Kif27	kinesin family member 27	3.28928885778625	-0.278229601858151	10.6731129872267	0.0010870402346088	0.00774227392828784	#N/A
Cxcl2	chemokine (C-X-C motif) ligand 2	2.47353157236417	-0.648662053251646	25.5381777418128	4.33715392307756e-07	9.08458e+08	#N/A			Tgfb1i1	transforming growth factor beta 1 induced transcript 1	3.2889312411309	0.159846594605981	10.8879029526636	0.000967943550556535	0.0070354630872808	#N/A
Col11a2	collagen, type XI, alpha 2	2.3784964345693	-0.263700184364339	19.6241056192657	9.42722744063349e-06	0.000136700821976236	Col11a2			Cxcl3	chemokine (C-X-C motif) ligand 3	3.23573972345397	3.36521752538795	24.0380980438956	9.44482669206353e-07	1.9358e+09	Cxcl3
Klhl41	kelch-like 41	2.37403112402257	-0.0748813762976138	15.11376785656	0.000101222367914949	0.00105386848207	#N/A			Col11a2	collagen, type XI, alpha 2	3.17090622913358	-0.263700184364339	26.2473365071225	3.00368805945486e-07	7.11617e+08	Col11a2
Arhgap40	Rho GTPase activating protein 40	2.35864228025189	0.148859231851703	13.6205369420594	0.000223724691014065	0.00204814112839425	#N/A			Adam19	a disintegrin and metallopeptidase domain 19 (meltrin beta)	2.79935521316005	3.21580728414514	6.75583663904993	0.00934415236545359	0.0428504028593286	#N/A
Cyp1b1	cytochrome P450, family 1, subfamily b, polypeptide 1	2.3301315325461	6.53195237231	325.127404475169	1.10679906844544e-72	1.96062e-55	Cyp1b1			Fbn1	fibrillin 1	2.78947856634881	2.14428276177489	6.58086813460789	0.0103080606586532	0.0459123391405529	#N/A
Plk2	polo like kinase 2	2.279681187809	6.78731895107495	481.982540662267	7.91314428477404e-107	3.27077e-89	Plk2			Ccdc3	coiled-coil domain containing 3	2.74357897423298	1.90015865162366	17.8922698498422	2.33768703190896e-05	0.000301010583547986	#N/A
Ccdc116	coiled-coil domain containing 116	2.26878568538764	-0.476377140007159	11.6837055952158	0.000630498345777253	0.00478761756744515	#N/A			Kcnj14	potassium inwardly-rectifying channel, subfamily J, member 14	2.66377764609743	-0.431736816576165	12.2943990041969	0.000454319642771499	0.00376646911109572	#N/A
S1pr5	sphingosine-1-phosphate receptor 5	2.14301727853819	0.553125874074184	7.10881604611063	0.00767057550514972	0.0360011870794309	#N/A			Ccno	cyclin O	2.64403983194653	-0.476884350652935	9.05250677739118	0.00262334890521529	0.0156166713512576	Ccno
Fosb	FBJ osteosarcoma oncogene B	2.08173912100214	3.46859421231493	153.411312051421	3.11445475119458e-35	1.6791e-18	Fosb			Kbtbd6	kelch repeat and BTB (POZ) domain containing 6	2.64247786541058	0.506743535245588	9.190538364632	0.00243269328399798	0.0147724763572845	#N/A
Col24a1	collagen, type XXIV, alpha 1	2.02503407644912	0.0541882908560986	9.51828893337467	0.00203434174752085	0.0124870847536931	#N/A			P2rx2	purinergic receptor P2X, ligand-gated ion channel, 2	2.58436015637735	0.0897737414276754	12.2735816906052	0.000459415681547015	0.00380290684324632	P2rx2
Txnip	thioredoxin interacting protein	2.00975429920203	5.67792763891906	355.649507914459	2.49406003069313e-79	6.18527e-62	Txnip			Il11	interleukin 11	2.48210311133651	1.61300566874679	10.5174478821969	0.001182526834593	0.00829568168338552	Il11
Akap12	A kinase (PRKA) anchor protein (gravin) 12	2.00815149038415	0.526795746228629	23.7222064005644	1.11290977730246e-06	2.13624e+09	Akap12			Plet1	placenta expressed transcript 1	2.47283375264905	0.0249748885349114	10.302905364059	0.00132820928254192	0.00911444111982279	#N/A
Ramp3	receptor (calcitonin) activity modifying protein 3	1.99763749867131	0.172476730665552	20.9650922137437	4.67728521047769e-06	7.36955e+09	#N/A			Tgfbr3l	transforming growth factor, beta receptor III-like	2.44755724093424	0.310611346204719	17.7485190724742	2.52113671863256e-05	0.000320966070955275	#N/A
S1pr1	sphingosine-1-phosphate receptor 1	1.9733869175824	0.0547449029864021	25.6424787888463	4.10893854146258e-07	8.6504e+08	#N/A			Fads6	fatty acid desaturase domain family, member 6	2.38277388363473	0.369777921120003	15.9905390555172	6.36598205792271e-05	0.000709312975114395	#N/A
Chst4	carbohydrate sulfotransferase 4	1.93821399208993	1.31822769250854	10.2554653128758	0.00136280254980702	0.00897437685480987	#N/A			Prph	peripherin	2.35398142504014	-0.00374596790772805	6.63519003511446	0.00999835290971054	0.0449038667440821	#N/A
Csf2	colony stimulating factor 2 (granulocyte-macrophage)	1.93720296370422	5.07675684264005	156.279803805112	7.35401612224275e-36	4.34237e-19	Csf2			Rragd	Ras-related GTP binding D	2.35281466921298	-0.0787531997773349	6.60062920290969	0.0101942736592195	0.0455847270520251	#N/A
Vdr	vitamin D (1,25-dihydroxyvitamin D3) receptor	1.93596196544445	0.458640103980641	24.0846645981339	9.21915764269412e-07	1.79462e+09	Vdr			Clec4a1	C-type lectin domain family 4, member a1	2.32013988040602	-0.587856762219929	14.8983674287505	0.000113461134004464	0.00116536103293387	#N/A
Mreg	melanoregulin	1.92324065943068	2.15941842147505	54.9272006186746	1.25077935002198e-13	1007.12	Mreg			Jam3	junction adhesion molecule 3	2.31618042566943	0.510592995983975	28.179661819841	1.10560238670909e-07	2.91072e+08	Jam3
Cyp2c55	cytochrome P450, family 2, subfamily c, polypeptide 55	1.89838837599075	-0.0531799875462576	12.2393236754899	0.000467927870660985	0.00376528591576653	#N/A			Aebp1	AE binding protein 1	2.27786428667916	3.57459610464433	10.8879221205286	0.000967933533702897	0.0070354630872808	#N/A
Necab3	N-terminal EF-hand calcium binding protein 3	1.87345728970054	1.24652255655781	29.85342020258	4.65974143389513e-08	1.25338e+08	Necab3			Slit2	slit guidance ligand 2	2.19129580844094	3.07888140775811	8.89040453031691	0.0028667321065059	0.0167908970476232	#N/A
Kcnip4	Kv channel interacting protein 4	1.87243366722482	-0.326273413180629	9.61371613121032	0.00193129433452928	0.0119980209159133	#N/A			Cyp1b1	cytochrome P450, family 1, subfamily b, polypeptide 1	2.16931231211091	6.53195237231	268.858115402644	2.01270414709133e-60	4.99151e-44	Cyp1b1
Gli1	GLI-Kruppel family member GLI1	1.86311839176288	-0.40880978504309	7.20183711442726	0.00728289888302312	0.034538834422644	#N/A			Dok3	docking protein 3	2.16021402548066	-0.28164175115642	10.4151910907791	0.00124982922220068	0.00866795871652869	Dok3
Lif	leukemia inhibitory factor	1.86246939789339	6.64616167742287	353.748862841757	6.46820603936663e-79	1.33676e-62	#N/A			Mcf2l	mcf.2 transforming sequence-like	2.14737622350308	0.437341109949578	6.40966878417635	0.0113500585442907	0.0495043003690484	Mcf2l
Fos	FBJ osteosarcoma oncogene	1.8582768407745	2.62247913618447	56.5294135989289	5.53639856415428e-14	470.215	Fos			Ifit3	interferon-induced protein with tetratricopeptide repeats 3	2.12544998252182	-0.113546719293762	12.0364974608814	0.000521689068271709	0.00421979415953633	#N/A
Atp1b2	ATPase, Na+/K+ transporting, beta 2 polypeptide	1.84917680670029	-0.264290213083934	12.545899106092	0.000397076763583571	0.00331789209463361	#N/A			4931440P22Rik	RIKEN cDNA 4931440P22 gene	2.09834396187905	-0.177127953802885	14.897244052864	0.000113528719982589	0.00116536103293387	#N/A
Lrrc73	leucine rich repeat containing 73	1.84460575591023	0.484634564648227	22.6946946932058	1.89891429895112e-06	3.35421e+09	Lrrc73			Celf5	CUGBP, Elav-like family member 5	2.08402132807672	0.138913504253484	18.8222139117651	1.43486191827704e-05	0.000198353264065053	#N/A
Tiparp	TCDD-inducible poly(ADP-ribose) polymerase	1.83123074042509	6.06076185440905	157.111852431005	4.83847762034964e-36	2.99986e-19	Tiparp			Rdh5	retinol dehydrogenase 5	2.0247358584686	0.434770485070995	15.0703907012745	0.000103575265210624	0.00108382556000991	#N/A
Eqtn	equatorin, sperm acrosome associated	1.78723138268054	0.0236285793603	14.5365221555056	0.000137468529720506	0.00136565675355116	Eqtn			Ogfrl1	opioid growth factor receptor-like 1	1.98398704472894	2.24485594492221	18.1531492692845	2.03832064657877e-05	0.00026774550866077	#N/A
Tas1r3	taste receptor, type 1, member 3	1.74948084861494	0.44180462855773	20.3376374526237	6.4911109519595e-06	9.89298e+09	#N/A			Nod1	nucleotide-binding oligomerization domain containing 1	1.98186189335574	1.12549489791486	17.2547312777725	3.26882544455724e-05	0.000397776599730224	#N/A
Rbm15	RNA binding motif protein 15	1.73675911341975	5.51974846008956	252.46704267421	7.52683636764544e-57	8.4848e-40	Rbm15			Akap12	A kinase (PRKA) anchor protein (gravin) 12	1.95548138539317	0.526795746228629	14.5551727686866	0.000136114448126627	0.0013556780375664	Akap12
Fzd9	frizzled class receptor 9	1.72608547459375	0.295945652762845	17.4585970617853	2.93633353843185e-05	0.0003700257711032	#N/A			Vwa1	von Willebrand factor A domain containing 1	1.91326926496324	0.105211188230678	13.0544344988205	0.000302567175636815	0.00265334722623516	#N/A
Rasd1	RAS, dexamethasone-induced 1	1.71261693544979	-0.344935047230606	11.2490160278455	0.000796652365619503	0.00579043923428009	#N/A			Ager	advanced glycosylation end product-specific receptor	1.90433717580127	0.836110926979199	13.5801081165205	0.000228595069086149	0.00210280330613372	#N/A
Noxred1	NADP+ dependent oxidoreductase domain containing 1	1.69614360190643	0.76457701901688	16.8393142607273	4.06817387197704e-05	0.000486924285835089	Noxred1			E130112N10Rik	RIKEN cDNA E130112N10 gene	1.88235897366641	0.111439343869984	19.9580082879413	7.91616950253272e-06	0.000120590297090179	#N/A
Brdt	bromodomain, testis-specific	1.69398656737453	-0.345589950681927	9.7677920040846	0.00177595609079002	0.0112127573960266	#N/A			Id4	inhibitor of DNA binding 4	1.87706795682595	0.726842605037189	17.409107130734	3.01378503514091e-05	0.000372905986074796	Id4
Rapgefl1	Rap guanine nucleotide exchange factor (GEF)-like 1	1.64435341802695	1.65070788912952	35.6444080453356	2.36826726396676e-09	9.0918e+06	Rapgefl1			Plcd1	phospholipase C, delta 1	1.87619412207304	2.04997701889941	19.280260874238	1.12867193434867e-05	0.000162672126995989	#N/A
Cacna1i	calcium channel, voltage-dependent, alpha 1I subunit	1.63122698511777	1.6217509123618	35.4776438749557	2.57994743439221e-09	9.66506e+06	#N/A			Icam5	intercellular adhesion molecule 5, telencephalin	1.84643673926042	0.620691659205168	21.9834555303417	2.75010898145817e-06	4.85774e+09	#N/A
Atf3	activating transcription factor 3	1.6296590732302	4.1098618961724	98.9114195841347	2.64052357565835e-23	5.36762e-07	#N/A			Rnf223	ring finger 223	1.83959381578215	0.382985001644718	17.743473445163	2.52783218827811e-05	0.000321488401381011	#N/A
Gm5446	predicted gene 5446	1.60857684779525	-0.298917148176788	8.51706425815951	0.00351831602672579	0.0192274652848831	#N/A			Maf	avian musculoaponeurotic fibrosarcoma oncogene homolog	1.78044242192112	0.91013544060822	10.7170728221324	0.0010615147187237	0.00759537363656886	#N/A
Dusp2	dual specificity phosphatase 2	1.60456728837853	1.18737476646746	38.6151767772228	5.16159994859836e-10	2.18443e+06	Dusp2			Rwdd2a	RWD domain containing 2A	1.76814946251871	1.51028026778774	30.6652019783538	3.06614869850624e-08	9.38771e+07	Rwdd2a
N4bp2l1	NEDD4 binding protein 2-like 1	1.59869208372217	0.644504285578015	10.5925696082056	0.00113543058203465	0.00776148799185762	#N/A			Snora52	small nucleolar RNA, H/ACA box 52	1.74757271482306	-0.290076259018932	6.45904340613645	0.0110389056210471	0.0482830439862376	#N/A
Abcb9	ATP-binding cassette, sub-family B (MDR/TAP), member 9	1.574084160147	0.34963173457455	10.0991475454156	0.00148337926074984	0.00962024206762451	Abcb9			Noxred1	NADP+ dependent oxidoreductase domain containing 1	1.73417474200763	0.76457701901688	25.98054210751	3.4487584882793e-07	8.08405e+08	Noxred1
Arrdc3	arrestin domain containing 3	1.57267668769901	6.10798900559369	188.722547894255	6.04193528070464e-43	4.99467e-26	Arrdc3			Dlk2	delta like non-canonical Notch ligand 2	1.71606194370032	0.561757805826051	9.80680754989254	0.00173867061635362	0.0113710525542114	Dlk2
Mcam	melanoma cell adhesion molecule	1.54864353082259	1.97133122068703	30.299819451406	3.70160358310074e-08	1.02227e+08	Mcam			Tagln3	transgelin 3	1.71427075248707	-0.548874176118104	7.05586016849891	0.0079006363741412	0.0374208903893625	#N/A
Abhd18	abhydrolase domain containing 18	1.54249222218525	0.391427206600291	12.7216696592145	0.000361442930432237	0.00306558983403539	#N/A			Vdr	vitamin D (1,25-dihydroxyvitamin D3) receptor	1.71120800336707	0.458640103980641	19.1711913224468	1.19503381605735e-05	0.000169741343861526	Vdr
Cdc42ep3	CDC42 effector protein (Rho GTPase binding) 3	1.52392833079743	1.30276043437654	28.360550617731	1.00696501457971e-07	2.5073e+08	Cdc42ep3			Eqtn	equatorin, sperm acrosome associated	1.68422878832359	0.0236285793603	11.0322044989854	0.000895426017746212	0.00660123818076874	Eqtn
6430548M08Rik	RIKEN cDNA 6430548M08 gene	1.51713005766471	0.658171537207013	16.5766792296163	4.67220292838603e-05	0.000545530285423604	#N/A			C130083M11Rik	RIKEN cDNA C130083M11 gene	1.64987668044333	0.596964987276311	10.3118497356872	0.00132178732167133	0.0090854560913107	#N/A
Dusp1	dual specificity phosphatase 1	1.50398162811817	5.41372999173293	198.759861053069	3.89459303733768e-45	3.4495e-28	#N/A			Snora7a	small nucleolar RNA, H/ACA box 7A	1.61512796940332	0.162755422105903	11.5167021057129	0.000689736466120352	0.00530566512400271	#N/A
Dok3	docking protein 3	1.49220614042878	-0.28164175115642	9.85381747143456	0.00169479704050038	0.0107827005142148	Dok3			Nfatc2	nuclear factor of activated T cells, cytoplasmic, calcineurin dependent 2	1.61458447177045	-0.00876686011628596	12.1046768489665	0.000502955124363461	0.00410022590089305	#N/A
Cdkn1a	cyclin-dependent kinase inhibitor 1A (P21)	1.49098836783779	6.14255094058706	210.725187586328	9.54226994946998e-48	9.10186e-31	Cdkn1a			Ptgs2	prostaglandin-endoperoxide synthase 2	1.61182902940761	8.85872324495452	174.490240107228	7.73617058331047e-40	8.72077e-23	Ptgs2
Tmc7	transmembrane channel-like gene family 7	1.47482466432518	0.170120778384073	17.7678759755093	2.49561530039456e-05	0.000320016853411506	#N/A			Gpr155	G protein-coupled receptor 155	1.58790687485261	1.84673927376198	32.4650096374205	1.21358006450544e-08	4.01095e+07	Gpr155
Eppk1	epiplakin 1	1.46897760193032	2.79207920644427	20.2956237004528	6.63521767668919e-06	0.000100829288224199	Eppk1			Slc12a5	solute carrier family 12, member 5	1.56927097500728	1.30923913586139	25.5995512655495	4.20137089996211e-07	9.66549e+08	#N/A
Fgfr3	fibroblast growth factor receptor 3	1.46788768938838	1.45086411948458	25.4339821919487	4.57782780503308e-07	9.50839e+08	Fgfr3			Hhipl2	hedgehog interacting protein-like 2	1.55680757978678	0.32265726260544	16.8292520937582	4.08980039207788e-05	0.00048390767997868	Hhipl2
Csrnp1	cysteine-serine-rich nuclear protein 1	1.46303914966742	3.76159533080278	88.4538314198771	5.2035297951365e-21	8.60317e-05	Csrnp1			Rbm15	RNA binding motif protein 15	1.54622020659806	5.51974846008956	199.330795838284	2.92326655893987e-45	5.17836e-28	Rbm15
Sowahb	sosondowah ankyrin repeat domain family member B	1.46270080338563	-0.61346953635454	9.81376840122829	0.0017321022880755	0.0109749966132531	#N/A			Emilin1	elastin microfibril interfacer 1	1.53208860348477	-0.530086436304698	8.50396250592881	0.00354373910061756	0.0198564685258282	#N/A
Dusp8	dual specificity phosphatase 8	1.44955409096732	3.77642974997504	88.3087058370936	5.59964613792296e-21	9.13626e-05	#N/A			Tnnc2	troponin C2, fast	1.52751419536842	1.04655003041061	19.7619449584969	8.77117846097431e-06	0.000131355812700582	#N/A
Tmem95	transmembrane protein 95	1.43113363671449	0.149132532011716	12.2983458040816	0.000453359925278391	0.00367934169206236	#N/A			Atp2c2	ATPase, Ca++ transporting, type 2C, member 2	1.52259462043957	0.289842480202376	9.65726899730766	0.00188603794960635	0.0121175495207869	#N/A
Efna2	ephrin A2	1.42808003677028	0.733259073228269	23.9565226937736	9.85358892320202e-07	1.91212e+09	#N/A			Cxcl10	chemokine (C-X-C motif) ligand 10	1.49007622960154	1.62149723782782	21.7517675271715	3.10303848828028e-06	5.38149e+09	Cxcl10
Bdkrb2	bradykinin receptor, beta 2	1.4235479731144	0.900053769156958	23.2321768768676	1.4357487779673e-06	2.65325e+09	#N/A			Slc45a3	solute carrier family 45, member 3	1.48771774379332	1.72504192656477	13.5138000276435	0.000236815511653092	0.00216556957558874	#N/A
Jun	jun proto-oncogene	1.41955977827655	6.33966748890658	145.287872859194	1.85791231789929e-33	8.53263e-17	Jun			Mreg	melanoregulin	1.4874383239449	2.15941842147505	37.682115059709	8.32644862097744e-10	3.52382e+06	Mreg
Gdnf	glial cell line derived neurotrophic factor	1.41777417279318	0.842181562281161	10.7077891526063	0.00106685435112472	0.00736002170345066	#N/A			Arl4d	ADP-ribosylation factor-like 4D	1.48439773365021	1.02924758069305	20.5365555851423	5.85032422338992e-06	9.17118e+09	Arl4d
Gpr155	G protein-coupled receptor 155	1.40556826019034	1.84673927376198	25.7526160374548	3.88100600402423e-07	8.22641e+08	Gpr155			Tiparp	TCDD-inducible poly(ADP-ribose) polymerase	1.47563865184203	6.06076185440905	99.4643469016963	1.99726719845221e-23	5.38427e-07	Tiparp
Adamts1	a disintegrin-like and metallopeptidase (reprolysin type) with thrombospondin type 1 motif, 1	1.39826830287298	0.630993058602413	19.2167916361159	1.16682509358214e-05	0.000164043437192953	#N/A			Cdc42ep3	CDC42 effector protein (Rho GTPase binding) 3	1.47391942965965	1.30276043437654	9.25688440638744	0.00234611804775405	0.0144019127683912	Cdc42ep3
Slc5a5	solute carrier family 5 (sodium iodide symporter), member 5	1.38539916663096	0.418456183173758	10.6158562517913	0.00112122021997789	0.00768553384617239	Slc5a5			Abcb9	ATP-binding cassette, sub-family B (MDR/TAP), member 9	1.47261696031664	0.34963173457455	8.18604888132168	0.00422137639997951	0.0226571961230098	Abcb9
Fbxw10	F-box and WD-40 domain protein 10	1.38439983935134	0.19839692386115	6.5230831349761	0.0106483249573272	0.0464468826413773	#N/A			Pik3r3	phosphoinositide-3-kinase regulatory subunit 3	1.46499918879754	2.94693184832497	38.8285452678729	4.62711689706871e-10	2.04915e+06	Pik3r3
Relt	RELT tumor necrosis factor receptor	1.37735425064199	2.48801216104522	49.9517899046247	1.57570271146418e-12	10504.7	Relt			Rsg1	REM2 and RAB-like small GTPase 1	1.45071372239173	0.463337511134885	10.2425268911969	0.00137239457705316	0.00936581879772109	#N/A
Wnt10a	wingless-type MMTV integration site family, member 10A	1.36436921363519	3.02457973876509	33.9356395609313	5.69655903679595e-09	1.97864e+07	#N/A			Ptger4	prostaglandin E receptor 4 (subtype EP4)	1.44197205171991	2.1780983479827	15.2578869266366	9.37843139838748e-05	0.000996508563324805	Ptger4
Hhipl2	hedgehog interacting protein-like 2	1.36393245399391	0.32265726260544	6.54310493592267	0.0105291423445502	0.0461021769323525	Hhipl2			Necab3	N-terminal EF-hand calcium binding protein 3	1.4391569344216	1.24652255655781	20.7944779442221	5.11301763753025e-06	8.18083e+09	Necab3
Pik3r3	phosphoinositide-3-kinase regulatory subunit 3	1.35982950971555	2.94693184832497	53.268474684092	2.90938341742438e-13	2186.45	Pik3r3			Azin2	antizyme inhibitor 2	1.43674284932235	0.448634500374762	8.93385187348368	0.00279933375008995	0.0164666691181762	#N/A
Wnt9a	wingless-type MMTV integration site family, member 9A	1.35673208277607	1.27801770143746	15.1280334296432	0.000100460377237308	0.00104769443039749	#N/A			Cdkn1a	cyclin-dependent kinase inhibitor 1A (P21)	1.40884110973652	6.14255094058706	176.192844563003	3.28643469567952e-40	4.07518e-23	Cdkn1a
Egr3	early growth response 3	1.35396603829145	3.89442342932078	32.0542199799663	1.49929060094132e-08	4.59042e+07	Egr3			Acsm3	acyl-CoA synthetase medium-chain family member 3	1.40639449621	0.050207632363432	6.72333079639264	0.00951597463978957	0.0433338544008045	#N/A
Ereg	epiregulin	1.33600907845436	5.61947027768261	116.262991751232	4.16268062100209e-27	1.17312e-10	#N/A			Bcl2l11	BCL2-like 11 (apoptosis facilitator)	1.37216550070345	6.16094997642896	171.941477464869	2.78703346457735e-39	2.87993e-22	Bcl2l11
Cxcl3	chemokine (C-X-C motif) ligand 3	1.33483380624877	3.36521752538795	101.184947195972	8.37836202786637e-24	1.76088e-07	Cxcl3			Arc	activity regulated cytoskeletal-associated protein	1.3720449170249	1.04535375204865	8.8475412088	0.00293483988872706	0.0171175985984081	Arc
Arl4d	ADP-ribosylation factor-like 4D	1.33454678764933	1.02924758069305	17.0567475234693	3.62792363107203e-05	0.000444089368462913	Arl4d			Snai1	snail family zinc finger 1	1.35856112407143	2.03174504843062	13.5413135120876	0.000233369011231772	0.00213844352356185	#N/A
Ccl20	chemokine (C-C motif) ligand 20	1.33060539090731	1.20939684406493	21.2686461244907	3.99208056034014e-06	6.46238e+09	#N/A			Slc46a3	solute carrier family 46, member 3	1.35713644045356	-0.222303987977941	7.41557488027593	0.00646616504813644	0.0318628909248932	#N/A
Arc	activity regulated cytoskeletal-associated protein	1.32905184088519	1.04535375204865	20.0916808381488	7.38170670015298e-06	0.000109751994102994	Arc			Klhl23	kelch-like 23	1.34876524868076	2.53200704830271	6.5505418269087	0.010485222390334	0.046517623484845	#N/A
Grhl1	grainyhead like transcription factor 1	1.32155971247211	1.4063905289938	13.3001467875984	0.000265385339498781	0.00235898079554472	Grhl1			Fgfr3	fibroblast growth factor receptor 3	1.33652063820951	1.45086411948458	20.7318527677779	5.28298586727278e-06	8.40937e+09	Fgfr3
Slc17a8	solute carrier family 17 (sodium-dependent inorganic phosphate cotransporter), member 8	1.32066606736278	-0.125255207155183	7.70245488326438	0.00551457737405857	0.0277294239409271	#N/A			Slc5a5	solute carrier family 5 (sodium iodide symporter), member 5	1.33040615182937	0.418456183173758	9.63231277691715	0.0019118371491803	0.0122515662273053	Slc5a5
Gm20219	predicted gene, 20219	1.31861257978011	1.42104746071013	14.9587755975752	0.000109885793269044	0.00113077496807979	#N/A			Abcg4	ATP binding cassette subfamily G member 4	1.32844630927269	0.430590618746821	13.4820303840036	0.00024085902921426	0.00219606761930649	#N/A
Ngf	nerve growth factor	1.31594188136159	2.70143499700431	23.6640301759878	1.14706569099831e-06	2.19162e+08	#N/A			Snora73a	small nucleolar RNA, H/ACA box 73a	1.32724422578771	1.93249184067578	21.8939093384945	2.88147025878482e-06	5.04664e+09	#N/A
Gadd45b	growth arrest and DNA-damage-inducible 45 beta	1.30457793118526	4.87531169529824	120.606371949309	4.65998863292695e-28	1.40936e-11	#N/A			Proca1	protein interacting with cyclin A1	1.31840604944858	-0.0163523819539627	7.86236497282581	0.00504743294962574	0.0260458462652348	#N/A
Il11	interleukin 11	1.30036907593829	1.61300566874679	29.8969755731333	4.55622989275228e-08	1.23088e+08	Il11			Fam131c	family with sequence similarity 131, member C	1.31518572574147	1.17718677612469	10.1420309751517	0.001449263987781	0.00981478615427876	Fam131c
Htr1d	5-hydroxytryptamine (serotonin) receptor 1D	1.29493851446085	0.880828299868431	16.5172414185742	4.82096940198751e-05	0.000558691781164907	#N/A			Atoh8	atonal bHLH transcription factor 8	1.31060277717817	3.43275887452353	12.4641095285648	0.000414846238924561	0.00347573875855713	#N/A
Btg2	B cell translocation gene 2, anti-proliferative	1.27151021677952	5.43917320053224	116.958586596427	2.93124824909322e-27	8.4529e-11	#N/A			Rapgefl1	Rap guanine nucleotide exchange factor (GEF)-like 1	1.29155179448482	1.65070788912952	22.0947537785874	2.59518019428111e-06	4.61696e+09	Rapgefl1
Fam234b	family with sequence similarity 234, member B	1.26444888467644	0.651181655458094	12.6100211028771	0.000383684173549689	0.00321900118539658	#N/A			Snora61	small nucleolar RNA, H/ACA box 61	1.28995696944582	0.833481861745404	9.42939033368819	0.00213535266778594	0.0133459541736621	#N/A
Ccne2	cyclin E2	1.26141941963272	4.83389677575732	33.1597401543971	8.48900761101992e-09	2.78463e+07	#N/A			Col20a1	collagen, type XX, alpha 1	1.27750977565251	1.11488441680017	10.3251486494973	0.00131229690419288	0.00903023396891881	Col20a1
Sp8	trans-acting transcription factor 8	1.25123216873536	0.0659051484232143	10.3256800520831	0.00131191911915963	0.00868542289246095	#N/A			Ggn	gametogenetin	1.27261725332445	1.44225497393049	13.3525219285402	0.00025807533470739	0.00232230344729437	Ggn
Fstl3	follistatin-like 3	1.24217916661241	0.19884681452221	15.0908446521041	0.000102459005225521	0.00106228400066594	#N/A			Csrnp1	cysteine-serine-rich nuclear protein 1	1.26387767655049	3.76159533080278	49.4188295178403	2.06751632160453e-12	13709.7	Csrnp1
Pmaip1	phorbol-12-myristate-13-acetate-induced protein 1	1.2370069191586	4.4850188171393	100.380365470755	1.25768702943426e-23	2.59922e-07	#N/A			Dnd1	DND microRNA-mediated repression inhibitor 1	1.25877398495991	0.868568583219382	11.6874010630481	0.000629247311352051	0.00492903768841783	Dnd1
Col20a1	collagen, type XX, alpha 1	1.22162120779919	1.11488441680017	7.90208426780851	0.00493778685761817	0.0254588594737902	Col20a1			Igsf9b	immunoglobulin superfamily, member 9B	1.2538816186546	1.79156412554238	8.21415096673992	0.00415649584256648	0.0223700297082571	#N/A
Taf9b	TATA-box binding protein associated factor 9B	1.20599441761772	-0.290912790666468	8.32020239027654	0.00392065513286594	0.0210095607811312	#N/A			Fam161a	family with sequence similarity 161, member A	1.25156303816767	1.51876760993219	18.5142870380394	1.68635454838349e-05	0.000229033914566871	Fam161a
Rhbdl1	rhomboid like 1	1.20573297000387	3.04183347024913	35.532816912006	2.50789601359985e-09	9.45225e+06	Rhbdl1			Grhl1	grainyhead like transcription factor 1	1.24979464320724	1.4063905289938	28.3473564374286	1.01385159678791e-07	2.69203e+08	Grhl1
Hic2	hypermethylated in cancer 2	1.20252577792444	3.45267629098224	76.6267613177735	2.06522019553644e-18	0.0266758	#N/A			Sox21	SRY (sex determining region Y)-box 21	1.23239212231908	0.876074849407235	7.71365907512697	0.00548045528732222	0.0277945380624931	#N/A
Atp1a2	ATPase, Na+/K+ transporting, alpha 2 polypeptide	1.19646749392563	0.973134424083034	7.38678119811097	0.00657049678205311	0.0318382806164356	#N/A			Setmar	SET domain without mariner transposase fusion	1.21506712625098	1.4918773072875	18.1789558163155	2.01088565286563e-05	0.000265265766973764	#N/A
Snai3	snail family zinc finger 3	1.19317192257497	1.28103779385977	7.66624146337143	0.00562635345097876	0.0281985670203531	Snai3			Fosb	FBJ osteosarcoma oncogene B	1.2145583585252	3.46859421231493	64.1712435579189	1.14061472988504e-15	10.8797	Fosb
BC005561	cDNA sequence BC005561	1.19013864314511	4.28281804544292	54.818086122345	1.32218413938612e-13	1044.27	BC005561			Pitpnm3	PITPNM family member 3	1.21424804188117	1.57966504319973	7.06357998669691	0.00786666406844164	0.0373027282786525	#N/A
Trim62	tripartite motif-containing 62	1.1878190253094	-0.260011999005346	9.97370944977351	0.00158791255747871	0.0101887913968206	#N/A			Xdh	xanthine dehydrogenase	1.21352842364621	3.2428314523185	7.11384503942833	0.00764908681033151	0.0365224014047403	#N/A
Jam3	junction adhesion molecule 3	1.18306444877454	0.510592995983975	9.6486735913048	0.001894883610464	0.0118132512668444	Jam3			Hspa1a	heat shock protein 1A	1.20234143532397	1.86649248995004	7.38553570706812	0.00657504831241798	0.0322463361842277	Hspa1a
Cpeb4	cytoplasmic polyadenylation element binding protein 4	1.17641166136975	3.65239634052654	13.0242184634428	0.000307488375847489	0.00267193823441406	#N/A			Eppk1	epiplakin 1	1.19508003074093	2.79207920644427	13.0504537197291	0.000303210944666998	0.00265711357870726	Eppk1
Stab1	stabilin 1	1.17525244730202	1.10310895516903	12.7548729310697	0.000355082872135303	0.00302405742752593	#N/A			Plk2	polo like kinase 2	1.19259587424157	6.78731895107495	120.046289461115	6.18016170368361e-28	2.47206e-11	Plk2
Elovl4	elongation of very long chain fatty acids (FEN1/Elo2, SUR4/Elo3, yeast)-like 4	1.16444927428572	0.0262008744305508	9.31323591790555	0.00227504318366995	0.0136612762602941	#N/A			Tmem53	transmembrane protein 53	1.18877592412025	0.604761968975403	8.06041574213467	0.00452428010373096	0.0239437705276109	#N/A
Ppp1r26	protein phosphatase 1, regulatory subunit 26	1.16297670573926	-0.0758246754416182	10.3803035382224	0.00127366753514023	0.00850483437573441	#N/A			Fam89a	family with sequence similarity 89, member A	1.18502904040352	0.295091507720816	7.00691095398193	0.0081195657011358	0.0381952256047359	#N/A
Itga7	integrin alpha 7	1.15617261013406	0.338900659322809	12.2472322920568	0.000465948769327972	0.00375942155856441	#N/A			Kif7	kinesin family member 7	1.18405673821794	2.42132286344865	24.9277210745397	5.95203848043892e-07	1.28581e+08	#N/A
Acvr2b	activin receptor IIB	1.15539141024914	2.38633077345631	21.5420803640325	3.461491756356e-06	5.69264e+09	#N/A			Csf2	colony stimulating factor 2 (granulocyte-macrophage)	1.1831975125389	5.07675684264005	28.3825907313761	9.95565764724346e-08	2.65484e+08	Csf2
Sgk1	serum/glucocorticoid regulated kinase 1	1.15537645723137	6.28981920239663	144.67738596019	2.52634650520546e-33	1.11881e-16	#N/A			Egr3	early growth response 3	1.18284885974187	3.89442342932078	22.6849503711623	1.90856845366399e-06	3.54285e+09	Egr3
Axdnd1	axonemal dynein light chain domain containing 1	1.15334837455798	0.214851972985718	8.17014246996292	0.00425855617398283	0.0225474366171593	#N/A			Jun	jun proto-oncogene	1.18052007647119	6.33966748890658	91.0147005580752	1.42608677967939e-21	3.27472e-05	Jun
Cep85l	centrosomal protein 85-like	1.15311199017322	0.131733455981783	8.03002479764164	0.00460082096060144	0.0239505373263887	#N/A			Gnrh1	gonadotropin releasing hormone 1	1.17215316152321	0.579768261665836	8.96149256194959	0.00275729537583862	0.016288396829261	Gnrh1
Sp4	trans-acting transcription factor 4	1.15189502896503	3.1117092707517	37.0522378051866	1.1500651695757e-09	4.60026e+06	Sp4			Nrg4	neuregulin 4	1.17034729207147	0.605877345868453	8.68258121114944	0.00321265659836138	0.0183326929680999	#N/A
Gpr63	G protein-coupled receptor 63	1.15131690845586	0.0775714482562813	8.37557544142663	0.00380297126460232	0.0205063889083387	#N/A			Ptar1	protein prenyltransferase alpha subunit repeat containing 1	1.16932969535852	3.65036013404634	19.8828672257397	8.23349002405905e-06	0.000124506434510161	Ptar1
Mpp2	membrane protein, palmitoylated 2 (MAGUK p55 subfamily member 2)	1.15091415512858	4.87676164394182	84.7825703296447	3.33047380289792e-20	0.000497565	#N/A			Nfkbia	nuclear factor of kappa light polypeptide gene enhancer in B cells inhibitor, alpha	1.15870717595094	6.40818992290907	97.4187798535469	5.61113140859742e-23	1.48038e-06	Nfkbia
Dlk2	delta like non-canonical Notch ligand 2	1.15062076323559	0.561757805826051	8.69575342511043	0.00318952252812565	0.0178073297382972	Dlk2			2610035F20Rik	RIKEN cDNA 2610035F20 gene	1.15660665693071	1.25581988224905	8.20701903804036	0.00417286492833534	0.0224483839962509	#N/A
Ppp1r15a	protein phosphatase 1, regulatory subunit 15A	1.14985741661371	4.36760719955024	66.2906810077233	3.89093883663767e-16	4.05442	#N/A			Spin4	spindlin family, member 4	1.15522919929294	3.36613595603626	25.2531082797539	5.02784773837663e-07	1.11331e+09	#N/A
Batf3	basic leucine zipper transcription factor, ATF-like 3	1.14509382770695	-0.154839349593885	6.96315157059548	0.00832053443278392	0.0382553307254433	#N/A			Glcci1	glucocorticoid induced transcript 1	1.14720233726517	2.14272595032822	17.5616705585649	2.78138441674543e-05	0.000346276774775536	#N/A
Spx	spexin hormone	1.1438344165666	0.605149705692422	7.63086255780481	0.00573778555089374	0.0286658101656255	#N/A			Ttll3	tubulin tyrosine ligase-like family, member 3	1.14643657540174	2.92630808744547	26.3271034357562	2.88215500408894e-07	6.89937e+08	#N/A
Rel	reticuloendotheliosis oncogene	1.14147004798149	3.09570888629668	13.4013243873158	0.000251446697309725	0.00226101453708527	#N/A			Txnip	thioredoxin interacting protein	1.14228435543294	5.67792763891906	117.366335718515	2.3865342342916e-27	9.24782e-11	Txnip
Apoe	apolipoprotein E	1.1367496535192	1.76953414520861	14.3980890528518	0.000147952375237524	0.00145603924836928	Apoe			Lrrc73	leucine rich repeat containing 73	1.13891148563063	0.484634564648227	7.41046302641134	0.00648456321206801	0.0319208351844555	Lrrc73
Ccne1	cyclin E1	1.12905224463819	4.25693189413152	68.5324961209871	1.24803953637978e-16	0.135752	#N/A			Sp4	trans-acting transcription factor 4	1.13689023658011	3.1117092707517	34.545960348311	4.16304612004485e-09	1.51829e+07	Sp4
Gnrh1	gonadotropin releasing hormone 1	1.12499101578962	0.579768261665836	8.25874420976306	0.004055617285218	0.021639266065707	Gnrh1			Apoe	apolipoprotein E	1.13415410436866	1.76953414520861	17.8948630221967	2.33450390139735e-05	0.000301010583547986	Apoe
Cdk5r1	cyclin-dependent kinase 5, regulatory subunit 1 (p35)	1.12450269431931	2.24813616136891	16.0758190164835	6.08561690426039e-05	0.000682293396137693	#N/A			Relt	RELT tumor necrosis factor receptor	1.13240031529493	2.48801216104522	21.9322536817132	2.82446672867412e-06	4.96786e+09	Relt
Cpeb2	cytoplasmic polyadenylation element binding protein 2	1.12008863788419	2.44698720780029	15.3231512366101	9.05993633344868e-05	0.000961842555948319	#N/A			Pstpip2	proline-serine-threonine phosphatase-interacting protein 2	1.12103970040782	0.528448419913425	7.31108738895759	0.00685304453131749	0.0333115453501909	#N/A
Hey1	hairy/enhancer-of-split related with YRPW motif 1	1.11978508295756	-0.0485815521473612	7.9607899741812	0.00478015462770095	0.0247904296877841	#N/A			Lhx6	LIM homeobox protein 6	1.12069550974781	0.93705904814528	9.21379972223985	0.00240197637802465	0.0146577298658985	#N/A
Bicdl2	BICD family like cargo adaptor 2	1.11920293103546	-0.00686777200997538	6.71310985760984	0.00957066759224313	0.0426893086848254	#N/A			Tacc1	transforming, acidic coiled-coil containing protein 1	1.12068414626042	3.26543564607184	15.8393072080566	6.89550781650236e-05	0.000760038194885593	#N/A
Bcl2l11	BCL2-like 11 (apoptosis facilitator)	1.1184830652088	6.16094997642896	124.199571808117	7.61827524716758e-29	2.42222e-12	Bcl2l11			Ifi207	interferon activated gene 207	1.11873327725199	1.98261930827536	8.23567789989225	0.00410748278941963	0.0221716429605561	#N/A
Dnd1	DND microRNA-mediated repression inhibitor 1	1.11448271436993	0.868568583219382	13.8593635067167	0.000197012624196897	0.0018395757078626	Dnd1			BC005561	cDNA sequence BC005561	1.1171694948498	4.28281804544292	46.6253931771174	8.59393708685831e-12	51932	BC005561
Hspa1a	heat shock protein 1A	1.10751644235755	1.86649248995004	10.8537367220043	0.000985966000882576	0.00690343219138562	Hspa1a			Dusp2	dual specificity phosphatase 2	1.11678938810693	1.18737476646746	6.47062931154034	0.0109671690298079	0.0480879891106321	Dusp2
Dgat2	diacylglycerol O-acyltransferase 2	1.1051847279984	4.48465056780794	54.8855386183653	1.27757598693194e-13	1022.06	#N/A			Mfsd9	major facilitator superfamily domain containing 9	1.1145673518594	1.37653352016065	10.497310696351	0.00119548416253035	0.00836569052786474	#N/A
Fam131c	family with sequence similarity 131, member C	1.10476302721641	1.17718677612469	15.0187857724436	0.000106446271065114	0.00109994480100618	Fam131c			Ephb3	Eph receptor B3	1.11321278405621	3.72989660063533	16.0431562167083	6.19150074558997e-05	0.000695253263274004	#N/A
Rwdd2a	RWD domain containing 2A	1.10464220343263	1.51028026778774	10.9046121958543	0.000959251196190137	0.00674303561947715	Rwdd2a			Arrdc3	arrestin domain containing 3	1.10744986478144	6.10798900559369	85.032046609258	2.93568276209975e-20	0.000560038	Arrdc3
Stkld1	serine/threonine kinase-like domain containing 1	1.10382229173632	0.129237386216123	7.06838738081878	0.00784558386695022	0.0366159870581278	#N/A			Zfp791	zinc finger protein 791	1.10164447345391	2.04146439631255	19.6455731391638	9.32190294715999e-06	0.000138433049754232	#N/A
Phlda1	pleckstrin homology like domain, family A, member 1	1.10266974140013	7.40909848477169	163.630477682609	1.82174027262121e-37	1.3288e-20	#N/A			Snai3	snail family zinc finger 3	1.098977873277	1.28103779385977	17.5086532164704	2.8600301913501e-05	0.000355710876356482	Snai3
Tmem198	transmembrane protein 198	1.09922269590477	0.902153769470787	9.76652708026587	0.00177717839288986	0.0112147644131472	#N/A			4833417C18Rik	RIKEN cDNA 4833417C18 gene	1.09877081084488	0.331337950865403	8.02679196770029	0.00460904019809364	0.0242684069878391	#N/A
Ptar1	protein prenyltransferase alpha subunit repeat containing 1	1.09848009159479	3.65036013404634	18.6883931540013	1.53916554921242e-05	0.000210658419539007	Ptar1			Nfatc2ip	nuclear factor of activated T cells, cytoplasmic, calcineurin dependent 2 interacting protein	1.09771119800644	3.71436933167137	53.8917915175291	2.11840885270255e-13	1572.95	#N/A
Kifc2	kinesin family member C2	1.09308397782309	2.48450722437655	16.907322319312	3.92498828472283e-05	0.000472982067352411	#N/A			Klhl36	kelch-like 36	1.09567154460926	1.22449319170266	16.2328498243466	5.60143574364751e-05	0.000637812701756007	#N/A
Prokr1	prokineticin receptor 1	1.09035692155687	0.789049451979001	12.5154874118176	0.0004035924863221	0.00336101197474415	#N/A			Gk5	glycerol kinase 5 (putative)	1.08476829530518	2.06770133745851	12.6477957538333	0.000376008745652215	0.00320007443108268	#N/A
Lzts3	leucine zipper, putative tumor suppressor family member 3	1.08208893483719	4.56953095917879	78.0002731602069	1.03026305945155e-18	0.0138862	#N/A			Bend6	BEN domain containing 6	1.08381016903571	1.50895296592982	9.11128810852131	0.00254036920618386	0.0152837757211095	#N/A
Ggn	gametogenetin	1.08119242652781	1.44225497393049	10.3780931046729	0.00127519331322401	0.00850622333262661	Ggn			Ret	ret proto-oncogene	1.08043272008635	0.838722002488995	8.69577168984424	0.0031894905679815	0.0182597074303758	#N/A
Nfkbia	nuclear factor of kappa light polypeptide gene enhancer in B cells inhibitor, alpha	1.07792617125537	6.40818992290907	101.243092832917	8.13599291645921e-24	1.73942e-09	Nfkbia			Intu	inturned planar cell polarity protein	1.07892940966407	1.30556461420702	9.05756168471732	0.00261610616912302	0.0155960175466949	#N/A
Foxq1	forkhead box Q1	1.06669928332853	6.01090773830604	122.621530687071	1.68755268077511e-28	5.23141e-12	#N/A			Neu3	neuraminidase 3	1.07455754189904	1.79491655408567	14.4696426977985	0.000142436644609757	0.00140734214594501	#N/A
Dpf1	D4, zinc and double PHD fingers family 1	1.06570114731997	3.3487431055072	35.2110146779961	2.95845523990826e-09	1.0832e+07	#N/A			Tmem25	transmembrane protein 25	1.07046225883207	1.66547354452731	17.31306626384	3.16999637494959e-05	0.000386889321352115	#N/A
Id4	inhibitor of DNA binding 4	1.05389190985455	0.726842605037189	11.939220648269	0.000549644674103086	0.00429734801946927	Id4			Pim2	proviral integration site 2	1.06531148435434	4.0705809489624	46.9390066037321	7.3230609197235e-12	45594.6	#N/A
Slc2a6	solute carrier family 2 (facilitated glucose transporter), member 6	1.04867984263322	2.47089106110479	13.1444190498959	0.000288376915543015	0.00253428331164662	#N/A			Parp14	poly (ADP-ribose) polymerase family, member 14	1.06117941860247	1.31171294526755	8.24568313524978	0.00408490323428367	0.022080558023155	#N/A
Icosl	icos ligand	1.04761888630917	0.325642420775014	9.58361103751856	0.00196321900604279	0.0121534109852239	#N/A			Cyp26b1	cytochrome P450, family 26, subfamily b, polypeptide 1	1.05988005399984	3.17340829175857	11.6923826218057	0.000627564860254236	0.00491896603486253	#N/A
Hspa1b	heat shock protein 1B	1.03735111786235	3.93274288247005	46.346217047222	9.90986480001376e-12	56890	#N/A			Sh2b2	SH2B adaptor protein 2	1.05846984271298	2.86477489252375	27.8540585625125	1.3081936661821e-07	3.39364e+08	#N/A
Mtss1l	metastasis suppressor 1-like	1.03610363952898	3.89820087927691	58.7378403327651	1.80143412500579e-14	15.8424	#N/A			NA	NA	1.0497834070616	2.70232945714322	15.6883460258207	7.46829130193777e-05	0.000817359330485687	#N/A
Efnb3	ephrin B3	1.02195044766176	1.90202144630183	15.7373754596369	7.27719717194568e-05	0.000793643315146231	#N/A			Eno2	enolase 2, gamma neuronal	1.04865713419977	2.26091786539953	9.31238107899458	0.00227610488740475	0.0140352877241562	#N/A
Mcf2l	mcf.2 transforming sequence-like	1.02176767562148	0.437341109949578	6.3694542968286	0.0116101293230246	0.0498150877527699	Mcf2l			Irf7	interferon regulatory factor 7	1.04770277626135	1.61405138928993	13.0750116774974	0.00029926135367926	0.00263366982655985	#N/A
Mxd1	MAX dimerization protein 1	1.02028812056954	4.14440842664414	48.1073731368553	4.03506327792708e-12	24892.9	#N/A			Mcam	melanoma cell adhesion molecule	1.04579380414687	1.97133122068703	7.45328786016529	0.00633206797734736	0.0313568861498032	Mcam
Tmem151a	transmembrane protein 151A	1.01771453475928	4.59320146591058	30.8879553698566	2.73363095852876e-08	7.78994e+07	#N/A			Rhbdl1	rhomboid like 1	1.04209750532787	3.04183347024913	25.7931400216116	3.80036806355853e-07	8.85616e+08	Rhbdl1
Ptger4	prostaglandin E receptor 4 (subtype EP4)	1.01734172032946	2.1780983479827	17.4267264304974	2.98597832484945e-05	0.000375518572293441	Ptger4			Ajm1	apical junction component 1	1.03899513494907	2.09386955795873	16.65001532273	4.49499454511626e-05	0.000526823557272605	#N/A
Zfp36	zinc finger protein 36	1.01597695285239	4.16666640068924	56.2562213707865	6.36162219673861e-14	533.001	#N/A			Gm17251	predicted gene, 17251	1.03497050624102	1.20398481963133	11.1875832147657	0.000823465319658559	0.00616544431714522	#N/A
Tbx2	T-box 2	1.01539850481961	0.679558880702546	7.83518311625687	0.00512389624259552	0.0261672593120363	#N/A			Hexim1	hexamethylene bis-acetamide inducible 1	1.03210759056665	6.42973678726849	82.9026411271728	8.61959353669636e-20	0.00159527	#N/A
Fam161a	family with sequence similarity 161, member A	1.01484335405909	1.51876760993219	15.7830014547895	7.10378842556459e-05	0.000778841524995588	Fam161a			Thsd1	thrombospondin, type I, domain 1	1.0291700966904	1.65608093975581	15.7115340941887	7.37729374230274e-05	0.000808113448803481	#N/A
Plekhg4	pleckstrin homology domain containing, family G (with RhoGef domain) member 4	1.00937192378006	2.56191620952282	19.6663265518141	9.22120526962218e-06	0.000134521112168606	#N/A			Gm10767	predicted gene 10767	1.02754562664381	0.805620298682323	7.50406917600387	0.00615597477608683	0.0305948245384676	#N/A
Yod1	YOD1 deubiquitinase	1.0082979032294	3.87031450085468	10.9973467459718	0.00091242410763356	0.00647627872619127	Yod1			Slc36a4	solute carrier family 36 (proton/amino acid symporter), member 4	1.0247861638559	3.08657615617641	23.6138798772736	1.1773521145281e-06	2.30635e+09	#N/A
Snora17	small nucleolar RNA, H/ACA box 17	1.00570914950623	0.714680834872643	7.86192785037667	0.00504865334123528	0.0259012418002968	#N/A			Yod1	YOD1 deubiquitinase	1.02129175654679	3.87031450085468	11.1457664607373	0.000842236662215719	0.00628005689204745	Yod1
										Fos	FBJ osteosarcoma oncogene	1.015022926445	2.62247913618447	20.1137240494687	7.29711772376903e-06	0.000112402807173585	Fos
										Arhgap29	Rho GTPase activating protein 29	1.01212090108635	4.17844850682221	28.2735506318483	1.05325346172603e-07	2.78123e+08	#N/A
										Slc39a8	solute carrier family 39 (metal ion transporter), member 8	1.00720515318059	3.12714314138494	22.3415267878684	2.28217760308126e-06	4.14941e+09	#N/A
										Rorb	RAR-related orphan receptor beta	1.00072824599821	1.5220312095258	6.58731825728243	0.0102707775048614	0.0457956278533916	#N/A

## Sheet: Only up in KP+E vs KP
SYMBOL	GENENAME	logFC	logCPM	LR	PValue	FDR	DNA damage related
Mst1r	macrophage stimulating 1 receptor (c-met-related tyrosine kinase)	3.69223180008334	-0.529469445949298	7.22403885000409	0.00719336770734376	0.0342409825608686
Galr2	galanin receptor 2	2.87943693511608	-0.172057071635743	10.4822076348438	0.00120529647328827	0.0081536695410663
Pgam2	phosphoglycerate mutase 2	2.73321956421084	0.000833725815938252	20.78523472085	5.13775470730497e-06	7.99943e+09
Cxcl2	chemokine (C-X-C motif) ligand 2	2.47353157236417	-0.648662053251646	25.5381777418128	4.33715392307756e-07	9.08458e+08				KP+Eto/KP : 96 among 162 up are missing in the up of KPN+Eto/KPN
Klhl41	kelch-like 41	2.37403112402257	-0.0748813762976138	15.11376785656	0.000101222367914949	0.00105386848207
Arhgap40	Rho GTPase activating protein 40	2.35864228025189	0.148859231851703	13.6205369420594	0.000223724691014065	0.00204814112839425
Ccdc116	coiled-coil domain containing 116	2.26878568538764	-0.476377140007159	11.6837055952158	0.000630498345777253	0.00478761756744515	Suceptibility for lung cancer
S1pr5	sphingosine-1-phosphate receptor 5	2.14301727853819	0.553125874074184	7.10881604611063	0.00767057550514972	0.0360011870794309
Col24a1	collagen, type XXIV, alpha 1	2.02503407644912	0.0541882908560986	9.51828893337467	0.00203434174752085	0.0124870847536931
Ramp3	receptor (calcitonin) activity modifying protein 3	1.99763749867131	0.172476730665552	20.9650922137437	4.67728521047769e-06	7.36955e+09
S1pr1	sphingosine-1-phosphate receptor 1	1.9733869175824	0.0547449029864021	25.6424787888463	4.10893854146258e-07	8.6504e+08
Chst4	carbohydrate sulfotransferase 4	1.93821399208993	1.31822769250854	10.2554653128758	0.00136280254980702	0.00897437685480987
Cyp2c55	cytochrome P450, family 2, subfamily c, polypeptide 55	1.89838837599075	-0.0531799875462576	12.2393236754899	0.000467927870660985	0.00376528591576653
Kcnip4	Kv channel interacting protein 4	1.87243366722482	-0.326273413180629	9.61371613121032	0.00193129433452928	0.0119980209159133
Gli1	GLI-Kruppel family member GLI1	1.86311839176288	-0.40880978504309	7.20183711442726	0.00728289888302312	0.034538834422644	HR mediated DNA repaor by FANCD2 reg
Lif	leukemia inhibitory factor	1.86246939789339	6.64616167742287	353.748862841757	6.46820603936663e-79	1.33676e-62
Atp1b2	ATPase, Na+/K+ transporting, beta 2 polypeptide	1.84917680670029	-0.264290213083934	12.545899106092	0.000397076763583571	0.00331789209463361
Tas1r3	taste receptor, type 1, member 3	1.74948084861494	0.44180462855773	20.3376374526237	6.4911109519595e-06	9.89298e+09
Fzd9	frizzled class receptor 9	1.72608547459375	0.295945652762845	17.4585970617853	2.93633353843185e-05	0.0003700257711032
Rasd1	RAS, dexamethasone-induced 1	1.71261693544979	-0.344935047230606	11.2490160278455	0.000796652365619503	0.00579043923428009
Brdt	bromodomain, testis-specific	1.69398656737453	-0.345589950681927	9.7677920040846	0.00177595609079002	0.0112127573960266	Regulate trx
Cacna1i	calcium channel, voltage-dependent, alpha 1I subunit	1.63122698511777	1.6217509123618	35.4776438749557	2.57994743439221e-09	9.66506e+06
Atf3	activating transcription factor 3	1.6296590732302	4.1098618961724	98.9114195841347	2.64052357565835e-23	5.36762e-07	induce upon damage, cell cycle reg
Gm5446	predicted gene 5446	1.60857684779525	-0.298917148176788	8.51706425815951	0.00351831602672579	0.0192274652848831
N4bp2l1	NEDD4 binding protein 2-like 1	1.59869208372217	0.644504285578015	10.5925696082056	0.00113543058203465	0.00776148799185762
Abhd18	abhydrolase domain containing 18	1.54249222218525	0.391427206600291	12.7216696592145	0.000361442930432237	0.00306558983403539
6430548M08Rik	RIKEN cDNA 6430548M08 gene	1.51713005766471	0.658171537207013	16.5766792296163	4.67220292838603e-05	0.000545530285423604
Dusp1	dual specificity phosphatase 1	1.50398162811817	5.41372999173293	198.759861053069	3.89459303733768e-45	3.4495e-28	Cell cycle and apoptosis
Tmc7	transmembrane channel-like gene family 7	1.47482466432518	0.170120778384073	17.7678759755093	2.49561530039456e-05	0.000320016853411506
Sowahb	sosondowah ankyrin repeat domain family member B	1.46270080338563	-0.61346953635454	9.81376840122829	0.0017321022880755	0.0109749966132531
Dusp8	dual specificity phosphatase 8	1.44955409096732	3.77642974997504	88.3087058370936	5.59964613792296e-21	9.13626e-05
Tmem95	transmembrane protein 95	1.43113363671449	0.149132532011716	12.2983458040816	0.000453359925278391	0.00367934169206236
Efna2	ephrin A2	1.42808003677028	0.733259073228269	23.9565226937736	9.85358892320202e-07	1.91212e+09
Bdkrb2	bradykinin receptor, beta 2	1.4235479731144	0.900053769156958	23.2321768768676	1.4357487779673e-06	2.65325e+09
Gdnf	glial cell line derived neurotrophic factor	1.41777417279318	0.842181562281161	10.7077891526063	0.00106685435112472	0.00736002170345066	DNA damage inducible, contribute to treatment resistance
Adamts1	a disintegrin-like and metallopeptidase (reprolysin type) with thrombospondin type 1 motif, 1	1.39826830287298	0.630993058602413	19.2167916361159	1.16682509358214e-05	0.000164043437192953
Fbxw10	F-box and WD-40 domain protein 10	1.38439983935134	0.19839692386115	6.5230831349761	0.0106483249573272	0.0464468826413773	Degrade ATR kinase
Wnt10a	wingless-type MMTV integration site family, member 10A	1.36436921363519	3.02457973876509	33.9356395609313	5.69655903679595e-09	1.97864e+07	WNT and DNA damage
Wnt9a	wingless-type MMTV integration site family, member 9A	1.35673208277607	1.27801770143746	15.1280334296432	0.000100460377237308	0.00104769443039749
Ereg	epiregulin	1.33600907845436	5.61947027768261	116.262991751232	4.16268062100209e-27	1.17312e-10	DNA damage inducible
Ccl20	chemokine (C-C motif) ligand 20	1.33060539090731	1.20939684406493	21.2686461244907	3.99208056034014e-06	6.46238e+09
Slc17a8	solute carrier family 17 (sodium-dependent inorganic phosphate cotransporter), member 8	1.32066606736278	-0.125255207155183	7.70245488326438	0.00551457737405857	0.0277294239409271
Gm20219	predicted gene, 20219	1.31861257978011	1.42104746071013	14.9587755975752	0.000109885793269044	0.00113077496807979
Ngf	nerve growth factor	1.31594188136159	2.70143499700431	23.6640301759878	1.14706569099831e-06	2.19162e+08
Gadd45b	growth arrest and DNA-damage-inducible 45 beta	1.30457793118526	4.87531169529824	120.606371949309	4.65998863292695e-28	1.40936e-11	DNA damage inducible, DNA methylation
Htr1d	5-hydroxytryptamine (serotonin) receptor 1D	1.29493851446085	0.880828299868431	16.5172414185742	4.82096940198751e-05	0.000558691781164907
Btg2	B cell translocation gene 2, anti-proliferative	1.27151021677952	5.43917320053224	116.958586596427	2.93124824909322e-27	8.4529e-11	p53 dpt, cellular response to Damage, DDR
Fam234b	family with sequence similarity 234, member B	1.26444888467644	0.651181655458094	12.6100211028771	0.000383684173549689	0.00321900118539658
Ccne2	cyclin E2	1.26141941963272	4.83389677575732	33.1597401543971	8.48900761101992e-09	2.78463e+07	DNA replication, replication stress
Sp8	trans-acting transcription factor 8	1.25123216873536	0.0659051484232143	10.3256800520831	0.00131191911915963	0.00868542289246095
Fstl3	follistatin-like 3	1.24217916661241	0.19884681452221	15.0908446521041	0.000102459005225521	0.00106228400066594
Pmaip1	phorbol-12-myristate-13-acetate-induced protein 1	1.2370069191586	4.4850188171393	100.380365470755	1.25768702943426e-23	2.59922e-07	apoptosis
Taf9b	TATA-box binding protein associated factor 9B	1.20599441761772	-0.290912790666468	8.32020239027654	0.00392065513286594	0.0210095607811312	inhibits apoptosis
Hic2	hypermethylated in cancer 2	1.20252577792444	3.45267629098224	76.6267613177735	2.06522019553644e-18	0.0266758	chemoresistance, regulate p53
Atp1a2	ATPase, Na+/K+ transporting, alpha 2 polypeptide	1.19646749392563	0.973134424083034	7.38678119811097	0.00657049678205311	0.0318382806164356
Trim62	tripartite motif-containing 62	1.1878190253094	-0.260011999005346	9.97370944977351	0.00158791255747871	0.0101887913968206	regulate p53, tumorigenis
Cpeb4	cytoplasmic polyadenylation element binding protein 4	1.17641166136975	3.65239634052654	13.0242184634428	0.000307488375847489	0.00267193823441406	mRNA translation, angiogenesis, prolif
Stab1	stabilin 1	1.17525244730202	1.10310895516903	12.7548729310697	0.000355082872135303	0.00302405742752593
Elovl4	elongation of very long chain fatty acids (FEN1/Elo2, SUR4/Elo3, yeast)-like 4	1.16444927428572	0.0262008744305508	9.31323591790555	0.00227504318366995	0.0136612762602941
Ppp1r26	protein phosphatase 1, regulatory subunit 26	1.16297670573926	-0.0758246754416182	10.3803035382224	0.00127366753514023	0.00850483437573441
Itga7	integrin alpha 7	1.15617261013406	0.338900659322809	12.2472322920568	0.000465948769327972	0.00375942155856441
Acvr2b	activin receptor IIB	1.15539141024914	2.38633077345631	21.5420803640325	3.461491756356e-06	5.69264e+09	DNA damage repair in mESC prolif
Sgk1	serum/glucocorticoid regulated kinase 1	1.15537645723137	6.28981920239663	144.67738596019	2.52634650520546e-33	1.11881e-16
Axdnd1	axonemal dynein light chain domain containing 1	1.15334837455798	0.214851972985718	8.17014246996292	0.00425855617398283	0.0225474366171593
Cep85l	centrosomal protein 85-like	1.15311199017322	0.131733455981783	8.03002479764164	0.00460082096060144	0.0239505373263887
Gpr63	G protein-coupled receptor 63	1.15131690845586	0.0775714482562813	8.37557544142663	0.00380297126460232	0.0205063889083387
Mpp2	membrane protein, palmitoylated 2 (MAGUK p55 subfamily member 2)	1.15091415512858	4.87676164394182	84.7825703296447	3.33047380289792e-20	0.000497565
Ppp1r15a	protein phosphatase 1, regulatory subunit 15A	1.14985741661371	4.36760719955024	66.2906810077233	3.89093883663767e-16	4.05442	GADD34, DNA dmage inducible
Batf3	basic leucine zipper transcription factor, ATF-like 3	1.14509382770695	-0.154839349593885	6.96315157059548	0.00832053443278392	0.0382553307254433	Trx factor, inhibits differentiation T cells
Spx	spexin hormone	1.1438344165666	0.605149705692422	7.63086255780481	0.00573778555089374	0.0286658101656255
Rel	reticuloendotheliosis oncogene	1.14147004798149	3.09570888629668	13.4013243873158	0.000251446697309725	0.00226101453708527
Ccne1	cyclin E1	1.12905224463819	4.25693189413152	68.5324961209871	1.24803953637978e-16	0.135752	DNA replication
Cdk5r1	cyclin-dependent kinase 5, regulatory subunit 1 (p35)	1.12450269431931	2.24813616136891	16.0758190164835	6.08561690426039e-05	0.000682293396137693
Cpeb2	cytoplasmic polyadenylation element binding protein 2	1.12008863788419	2.44698720780029	15.3231512366101	9.05993633344868e-05	0.000961842555948319	metastasis
Hey1	hairy/enhancer-of-split related with YRPW motif 1	1.11978508295756	-0.0485815521473612	7.9607899741812	0.00478015462770095	0.0247904296877841
Bicdl2	BICD family like cargo adaptor 2	1.11920293103546	-0.00686777200997538	6.71310985760984	0.00957066759224313	0.0426893086848254
Dgat2	diacylglycerol O-acyltransferase 2	1.1051847279984	4.48465056780794	54.8855386183653	1.27757598693194e-13	1022.06
Stkld1	serine/threonine kinase-like domain containing 1	1.10382229173632	0.129237386216123	7.06838738081878	0.00784558386695022	0.0366159870581278
Phlda1	pleckstrin homology like domain, family A, member 1	1.10266974140013	7.40909848477169	163.630477682609	1.82174027262121e-37	1.3288e-20	Damage inducible
Tmem198	transmembrane protein 198	1.09922269590477	0.902153769470787	9.76652708026587	0.00177717839288986	0.0112147644131472
Kifc2	kinesin family member C2	1.09308397782309	2.48450722437655	16.907322319312	3.92498828472283e-05	0.000472982067352411
Prokr1	prokineticin receptor 1	1.09035692155687	0.789049451979001	12.5154874118176	0.0004035924863221	0.00336101197474415
Lzts3	leucine zipper, putative tumor suppressor family member 3	1.08208893483719	4.56953095917879	78.0002731602069	1.03026305945155e-18	0.0138862
Foxq1	forkhead box Q1	1.06669928332853	6.01090773830604	122.621530687071	1.68755268077511e-28	5.23141e-12	regulates gene expr, FOXQ1 initiates EMT by recruiting the MLL/KMT2 histone methyltransferase complex as a transcriptional coactivator
Dpf1	D4, zinc and double PHD fingers family 1	1.06570114731997	3.3487431055072	35.2110146779961	2.95845523990826e-09	1.0832e+07
Slc2a6	solute carrier family 2 (facilitated glucose transporter), member 6	1.04867984263322	2.47089106110479	13.1444190498959	0.000288376915543015	0.00253428331164662
Icosl	icos ligand	1.04761888630917	0.325642420775014	9.58361103751856	0.00196321900604279	0.0121534109852239
Hspa1b	heat shock protein 1B	1.03735111786235	3.93274288247005	46.346217047222	9.90986480001376e-12	56890	Pol II pause site at a model paused gene, HSPA1B
Mtss1l	metastasis suppressor 1-like	1.03610363952898	3.89820087927691	58.7378403327651	1.80143412500579e-14	15.8424
Efnb3	ephrin B3	1.02195044766176	1.90202144630183	15.7373754596369	7.27719717194568e-05	0.000793643315146231
Mxd1	MAX dimerization protein 1	1.02028812056954	4.14440842664414	48.1073731368553	4.03506327792708e-12	24892.9
Tmem151a	transmembrane protein 151A	1.01771453475928	4.59320146591058	30.8879553698566	2.73363095852876e-08	7.78994e+07
Zfp36	zinc finger protein 36	1.01597695285239	4.16666640068924	56.2562213707865	6.36162219673861e-14	533.001	Cell cycle and DNA repair
Tbx2	T-box 2	1.01539850481961	0.679558880702546	7.83518311625687	0.00512389624259552	0.0261672593120363	Cell cycle arrest and dna repair
Plekhg4	pleckstrin homology domain containing, family G (with RhoGef domain) member 4	1.00937192378006	2.56191620952282	19.6663265518141	9.22120526962218e-06	0.000134521112168606
Snora17	small nucleolar RNA, H/ACA box 17	1.00570914950623	0.714680834872643	7.86192785037667	0.00504865334123528	0.0259012418002968

## Sheet: Downregulated genes 
ENTREZID	ENSEMBL	SYMBOL	GENENAME	logFC	logCPM	LR	PValue	FDR	KP+Eto/KP : 141 down			SYMBOL	GENENAME	logFC	logCPM	LR	PValue	FDR	KPNONO+Eto/KPNONO : 204 down
SYMBOL	GENENAME	9030025P20Rik	RIKEN cDNA 9030025P20 gene	-3.0666	-0.0391193092571076	20.8473803845271	4.9737204458641e-06	7.77732e-05				Shc2	SHC (Src homology 2 domain containing) transforming protein 2	-4.6420194253237	1.47425498775254	10.1319763261246	0.00145719083278777	0.00986308205598711
230098	ENSMUSG00000051517	Arhgef39	Rho guanine nucleotide exchange factor (GEF) 39	-2.46211	2.76689661667515	126.932738631942	1.92177574674546e-29	6.27106e-27		> -1LogFc		Akna	AT-hook transcription factor	-4.48192018007212	1.59955211610187	8.74514669381201	0.00310427128571812	0.0178883918102415			> -1LogFc
208084	ENSMUSG00000041064	Pif1	PIF1 5'-to-3' DNA helicase	-2.30638	4.57244934410806	297.399199598048	1.21452449562997e-66	1.67334e-63		<0.05 FDR		Zfp991	zinc finger protein 991	-4.0837771613946	-0.035762099270293	6.49930689761593	0.0107916553639045	0.0476664738247103			<0.05 FDR
321010	NA	1700006J14Rik	RIKEN cDNA 1700006J14 gene	-2.21654	0.366967568750725	11.4893999737491	0.000699942296426861	0.00520341				Myadm	myeloid-associated differentiation marker	-3.85986003838547	1.43772840264155	3.5631049885274	0.0590771353086328	0.171078112523832
74341	NA	G630025P09Rik	RIKEN cDNA G630025P09 gene	-2.18793	-0.200983224884899	11.590475016353	0.000662904772117351	0.00498485				Mmp10	matrix metallopeptidase 10	-3.84204537335621	0.100852771119855	5.47204956729847	0.0193229519851065	0.0745270931929458
78575	ENSMUSG00000103622	B430319G15Rik	RIKEN cDNA B430319G15 gene	-2.15368	0.438577173257085	20.9827121851157	4.63446466469703e-06	7.33002e-05				Tmem246	transmembrane protein 246	-3.54332747785255	0.835981782903363	4.50516510729004	0.0337926336405592	0.112945729688122
15364	ENSMUSG00000056758	Hmga2	high mobility group AT-hook 2	-2.13865	9.35751167792253	314.078681638214	2.8231226917825e-70	4.37584e-67				Auts2	autism susceptibility candidate 2	-3.53962197407609	0.155006664831438	4.39703083838157	0.0360015581238253	0.118194154285262
319839	NA	A530020G20Rik	RIKEN cDNA A530020G20 gene	-2.05397	1.07642061788093	16.4091365262361	5.10386243103119e-05	0.000588725				Lhfp	lipoma HMGIC fusion partner	-3.28122824312286	3.399077814129	11.9783570993566	0.000538220149646439	0.00433372068546484
434064	ENSMUSG00000084950	Gm5577	predicted gene 5577	-1.98559	1.96165979711157	59.6989547574771	1.10535233569755e-14	1.00533e-12				Chst11	carbohydrate sulfotransferase 11	-3.16906673133812	2.74330200903926	3.3722668742979	0.0663024665396997	0.185837366239373
71146	ENSMUSG00000042532	Golga7b	golgi autoantigen, golgin subfamily a, 7B	-1.87279	-0.151895503595656	7.33163163732777	0.00677515233037295	0.0326454				Hey1	hairy/enhancer-of-split related with YRPW motif 1	-3.16796336212189	-0.0485815521473612	3.35613733013724	0.0669549448882799	0.186898617571547
69215	ENSMUSG00000069835	Sat2	spermidine/spermine N1-acetyl transferase 2	-1.86535	0.554619963406544	17.0331374187153	3.67331265294505e-05	0.000447877				Col12a1	collagen, type XII, alpha 1	-3.16796243006083	1.54642725552785	3.35682484977131	0.0669269935591166	0.186871137161235
71307	ENSMUSG00000038408	1700018A04Rik	RIKEN cDNA 1700018A04 gene	-1.76885	-0.343840324080712	11.0423656363822	0.00089053154603108	0.00633903				NA	NA	-3.16794589417067	0.514876945421121	3.36893952021714	0.0664365077000875	0.186038919424822
14958	ENSMUSG00000096210	H1f0	H1 histone family, member 0	-1.69344	9.26069520298654	394.881026722606	7.16619361084392e-88	2.22152e-84				Gca	grancalcin	-3.16698416569356	1.62032917421687	3.35908783293798	0.0668350792864369	0.186698576965942
56742	ENSMUSG00000068744	Psrc1	proline/serine-rich coiled-coil 1	-1.67836	3.9014110842496	78.6295914388734	7.49187306566888e-19	1.03221e-16				3110009F21Rik	RIKEN cDNA 3110009F21 gene	-2.66402342537741	-0.300246570786647	2.2377398548239	0.134677708788718	0.304925272102204
100503969	NA	1810008I18Rik	RIKEN cDNA 1810008I18 gene	-1.66478	1.11714653982064	13.2005269932289	0.000279870409132112	0.00246827				Fignl2	fidgetin-like 2	-2.66176147953938	1.24417848969604	2.26185183000365	0.132595420454325	0.302210351468662
230822	ENSMUSG00000043924	Ncmap	noncompact myelin associated protein	-1.62635	-0.175811038900469	7.50706821582881	0.0061457327231499	0.0302321				Fstl3	follistatin-like 3	-2.66113951274587	0.19884681452221	2.26080696520551	0.13268490474956	0.302276836100412
100503921	NA	Gm19966	predicted gene, 19966	-1.61569	0.190715045598044	14.4951365210891	0.000140521871296961	0.00139286				Rnf130	ring finger protein 130	-2.66068033413921	0.076778944265808	2.25978315272601	0.132772651510275	0.30240462968215
70138	ENSMUSG00000086494	2210417A02Rik	RIKEN cDNA 2210417A02 gene	-1.61115	0.634474824884731	14.9263119077444	0.000111792873653828	0.00114713				Slc7a4	solute carrier family 7 (cationic amino acid transporter, y+ system), member 4	-2.66053641888401	-0.000486305421351068	2.25599850731918	0.133097581044288	0.302903950596154
65112	ENSMUSG00000038400	Pmepa1	prostate transmembrane protein, androgen induced 1	-1.60066	8.30121306671356	262.8247792765	4.15713620002369e-59	5.15485e-56				As3mt	arsenic (+3 oxidation state) methyltransferase	-2.66028971987407	0.24101271707035	2.25662607132058	0.133043640353875	0.302903950596154
14924	ENSMUSG00000045095	Magi1	membrane associated guanylate kinase, WW and PDZ domain containing 1	-1.55326	5.35311878608658	145.518315596252	1.65441950420334e-33	7.89031e-31				Rgs2	regulator of G-protein signaling 2	-2.65992251098998	-0.00411631528987669	2.25039209468023	0.13358055189059	0.303480916717354
268319	ENSMUSG00000074862	BC025920	zinc finger protein pseudogene	-1.54156	1.4401658559533	23.8358778224376	1.04908718027584e-06	2.03261e-05				Kif19a	kinesin family member 19A	-2.65917304740301	-0.0123466718956353	2.23748047622486	0.134700306326429	0.304925272102204
271144	ENSMUSG00000047117	Ankdd1b	ankyrin repeat and death domain containing 1B	-1.53816	0.770397125712576	11.2838767700609	0.000781831209889469	0.00571112				Arhgap44	Rho GTPase activating protein 44	-2.62334144587228	0.620117976793108	6.17895920247673	0.0129278299563957	0.0544884743233538
30953	ENSMUSG00000027777	Schip1	schwannomin interacting protein 1	-1.5241	0.717439785596507	16.3645288512528	5.22540455979508e-05	0.00060051				2700069I18Rik	RIKEN cDNA 2700069I18 gene	-2.21710568708987	0.34784297439197	18.1666128446736	2.0239608984378e-05	0.000266706855904662
100503842	ENSMUSG00000100017	2410022M11Rik	RIKEN cDNA 2410022M11 gene	-1.51085	0.0804617592580274	10.60310155416	0.00112898117254458	0.00772166				Serpinb8	serine (or cysteine) peptidase inhibitor, clade B, member 8	-2.11449690780395	2.47373921530511	10.2509364124387	0.00136615235029666	0.00932835305268645
69065	ENSMUSG00000027313	Chac1	ChaC, cation transport regulator 1	-1.4984	3.79858964615715	62.0641780831859	3.32444180639718e-15	3.22055e-13				Hmga2	high mobility group AT-hook 2	-2.11338234666917	9.35751167792253	305.352450474051	2.24743120330245e-68	6.96704e-52
328365	ENSMUSG00000007817	Zmiz1	zinc finger, MIZ-type containing 1	-1.49491	6.86281367347823	101.794566360074	6.15888622588178e-24	1.36375e-21				Khdrbs2	KH domain containing, RNA binding, signal transduction associated 2	-2.04787217631158	0.314981597879567	5.18306595467934	0.0228080437200269	0.0849053563879718
668917	ENSMUSG00000083674	Zfp133-ps	zinc finger protein 133, pseudogene	-1.48329	0.513074133316043	11.2161260082221	0.00081089593016502	0.00588018				Ptp4a3	protein tyrosine phosphatase 4a3	-2.04725361734113	3.78566198374806	5.35646217399496	0.0206456155036916	0.0786065280635302
18817	ENSMUSG00000030867	Plk1	polo like kinase 1	-1.44923	6.8724674561726	211.466208713718	6.57636329802178e-48	6.79558e-45				Ccdc152	coiled-coil domain containing 152	-2.02486862840064	-0.146689035591063	5.74265886984294	0.0165577090832433	0.0661668039420616
18514	ENSMUSG00000052534	Pbx1	pre B cell leukemia homeobox 1	-1.43161	7.7048624405353	146.877178732676	8.34796541289831e-34	4.31312e-31				Lancl3	LanC lantibiotic synthetase component C-like 3 (bacterial)	-1.87417077870876	1.77753613150512	1.12753493284788	0.288301753549654	0.507437774831808
270118	ENSMUSG00000031925	Maml2	mastermind like transcriptional coactivator 2	-1.42318	5.24644159513764	109.962965216394	9.98386913602287e-26	2.57917e-23				Qpct	glutaminyl-peptide cyclotransferase (glutaminyl cyclase)	-1.87310940550658	0.9262194078012	1.13308564307778	0.287118121450504	0.506496403350792
29863	ENSMUSG00000019990	Pde7b	phosphodiesterase 7B	-1.41265	1.32887458878405	19.175891608526	1.19209480194307e-05	0.000167217				Hs6st2	heparan sulfate 6-O-sulfotransferase 2	-1.87306138130803	4.33761721391079	1.13333285587528	0.287065549668406	0.506490155931735
791294	ENSMUSG00000054945	Gm9958	predicted gene 9958	-1.39792	0.356210106763085	9.95025676527123	0.00160826964498182	0.0102903				Nap1l2	nucleosome assembly protein 1-like 2	-1.87269519264443	1.90409766628979	1.13096659900778	0.287569255477832	0.506874025291416
100503390	NA	Gm17518	predicted gene, 17518	-1.39131	0.0353738090535804	7.95992544807723	0.00478243839671107	0.0247919				Dio3os	deiodinase, iodothyronine type III, opposite strand	-1.87268596593235	2.39830169947575	1.13359092189104	0.287010682910134	0.506465414556093
66898	ENSMUSG00000038859	Baiap2l1	BAI1-associated protein 2-like 1	-1.3851	6.66846940318776	154.154717034987	2.14248206766694e-35	1.20758e-32				Osbpl10	oxysterol binding protein-like 10	-1.87260687163309	0.553740281088357	1.13293208242994	0.287150783512586	0.506496403350792
100503237	NA	Gm19605	predicted gene, 19605	-1.37788	1.26032977961489	16.6361436137739	4.5279878171379e-05	0.000532704				Sox12	SRY (sex determining region Y)-box 12	-1.8725666242994	0.861775408698657	1.12681855051716	0.288454966548944	0.507437774831808
20500	ENSMUSG00000001095	Slc13a2	solute carrier family 13 (sodium-dependent dicarboxylate transporter), member 2	-1.37486	1.21301871586549	12.3067088110044	0.000451333102083	0.00366986				Nfkbid	nuclear factor of kappa light polypeptide gene enhancer in B cells inhibitor, delta	-1.87248133404884	-0.263911919068642	1.13188279120864	0.287374092202521	0.506674071279861
67703	ENSMUSG00000032036	Kirrel3	kirre like nephrin family adhesion molecule 3	-1.3719	3.2011425796513	82.1037601017131	1.2912672166413e-19	1.86183e-17				Gas6	growth arrest specific 6	-1.8722340330319	-0.29689160289684	1.12980277064154	0.287817412167641	0.507092015486737
22762	ENSMUSG00000022306	Zfpm2	zinc finger protein, multitype 2	-1.36181	4.68118608053718	69.2112490523885	8.84620524219277e-17	9.70734e-15				Mmp3	matrix metallopeptidase 3	-1.87216390643535	1.15075626913386	1.12920978446189	0.287943956048506	0.507162819518904
78286	ENSMUSG00000052512	Nav2	neuron navigator 2	-1.34986	5.47965009482215	90.9918836921683	1.44262642184686e-21	2.55551e-19				Zmiz1	zinc finger, MIZ-type containing 1	-1.85525454648995	6.86281367347823	149.50621018809	2.2227549300135e-34	1.53123e-18
20878	ENSMUSG00000027496	Aurka	aurora kinase A	-1.33777	6.7352459632002	178.431362822215	1.06641333274616e-40	8.2647e-38				Pmepa1	prostate transmembrane protein, androgen induced 1	-1.80966299398858	8.30121306671356	329.456362428036	1.26238736063719e-73	5.21787e-56
12296	ENSMUSG00000057914	Cacnb2	calcium channel, voltage-dependent, beta 2 subunit	-1.3239	4.29262817193327	69.8307034891374	6.46191677398731e-17	7.15426e-15				Phex	phosphate regulating endopeptidase homolog, X-linked	-1.74960162379836	1.31730339939935	7.5419758497744	0.00602779055945181	0.0301221936054241
544864	NA	Gm5785	predicted gene 5785	-1.32199	1.19826074176959	17.5825378116232	2.75102931201671e-05	0.000349158				Gm15708	predicted gene 15708	-1.7464043230077	0.481876508573013	11.5582554602626	0.000674491082610357	0.00520777672750213
74206	ENSMUSG00000030583	Sipa1l3	signal-induced proliferation-associated 1 like 3	-1.31465	6.37081902888799	88.18765776969	5.95301937749211e-21	9.46377e-19				B930095G15Rik	RIKEN cDNA B930095G15 gene	-1.7243507112263	2.27335564701151	26.8000880898601	2.25627052753058e-07	5.55783e+08
330599	NA	Gm16938	predicted gene, 16938	-1.31193	0.855506364592251	11.1053937422754	0.00086077012548146	0.00617544				H1f0	H1 histone family, member 0	-1.70373837516056	9.26069520298654	402.535107394621	1.54553179647006e-89	9.5823e-72
93688	ENSMUSG00000022076	Klhl1	kelch-like 1	-1.31034	6.01200908773407	112.729532671058	2.47311093664542e-26	6.81479e-24				Apbb2	amyloid beta (A4) precursor protein-binding, family B, member 2	-1.67451975355544	5.85195556861453	124.499819353586	6.54851059772813e-29	3.00746e-12
18089	ENSMUSG00000044220	Nkx2-3	NK2 homeobox 3	-1.30818	1.28215094513542	17.9259081147298	2.29673236643969e-05	0.00029884				Ankrd29	ankyrin repeat domain 29	-1.67169371304955	0.168468238540302	1.90601373698257	0.167406732317973	0.3543604439643
13196	ENSMUSG00000022377	Asap1	ArfGAP with SH3 domain, ankyrin repeat and PH domain1	-1.3057	7.25721254127637	88.2604239930704	5.73800679722737e-21	9.24043e-19				2610307P16Rik	RIKEN cDNA 2610307P16 gene	-1.65022417128278	0.65301195447736	11.4282843883439	0.000723344456257691	0.00549936925664952
50791	ENSMUSG00000040003	Magi2	membrane associated guanylate kinase, WW and PDZ domain containing 2	-1.30513	0.774887836515867	13.4867289743694	0.000240256654911649	0.002173				4933421O10Rik	RIKEN cDNA 4933421O10 gene	-1.6062427741218	0.398069226413982	8.01290701195139	0.00464451209370286	0.024424066989786
654409	NA	Stk35os1	serine/threonine kinase 35, opposite strand 1	-1.3045	0.843484927283061	14.7380723426791	0.000123526514616898	0.00124531				Ext1	exostoses (multiple) 1	-1.59352923171221	6.98313994773716	232.151604421867	2.02359141267807e-52	4.18209e-35
97440	ENSMUSG00000069920	B3gnt9	UDP-GlcNAc:betaGal beta-1,3-N-acetylglucosaminyltransferase 9	-1.30047	0.457395288085567	8.3864186378837	0.00378035036633787	0.0204254				Nfia	nuclear factor I/A	-1.54415279167333	3.78263671325622	48.8478038742215	2.76614978649166e-12	17958.2
666532	ENSMUSG00000067916	Zfp991	zinc finger protein 991	-1.28746	-0.035762099270293	7.24065836912931	0.00712708412620979	0.0339907				Fmnl2	formin-like 2	-1.51225019138424	6.08817247274246	96.6366262759552	8.32931030967917e-23	2.15174e-06
14013	ENSMUSG00000027684	Mecom	MDS1 and EVI1 complex locus	-1.26978	5.89983917160066	73.6803358015796	9.18493502643489e-18	1.16218e-15				Ncmap	noncompact myelin associated protein	-1.50624599592787	-0.175811038900469	8.24719829791304	0.00408149488402042	0.0220717560234859
19296	ENSMUSG00000097039	Pvt1	Pvt1 oncogene	-1.26925	4.04584467052523	72.9171251874987	1.35209850874726e-17	1.6766e-15				Myo1e	myosin IE	-1.50180765513349	6.91895019720275	161.769006911441	4.64680553637948e-37	4.11574e-20
17127	ENSMUSG00000032402	Smad3	SMAD family member 3	-1.26356	7.44583550554512	110.210885567905	8.81014670981552e-26	2.32438e-23				Ccl20	chemokine (C-C motif) ligand 20	-1.48982462454247	1.20939684406493	2.32159257211283	0.127589337989281	0.294075106948388
17986	ENSMUSG00000040138	Ndp	Norrie disease (pseudoglioma) (human)	-1.26312	3.02631120890289	48.9842690502534	2.58023594974256e-12	1.63239e-10				Clca3a2	chloride channel accessory 3A2	-1.48416555334233	0.715315701957069	7.24809510082647	0.00709762664708067	0.0343254954851015
319982	ENSMUSG00000106951	5930430L01Rik	RIKEN cDNA 5930430L01 gene	-1.26257	1.69484535186334	20.1141821454484	7.29537017859545e-06	0.00010886				Galnt18	polypeptide N-acetylgalactosaminyltransferase 18	-1.48410537847472	2.33818672060407	2.36624399425284	0.123985042561015	0.288131760079219
100502854	NA	D030029J20Rik	RIKEN cDNA D030029J20 gene	-1.2572	4.45067676047884	40.2163816292387	2.27333930593108e-10	1.02507e-08				Maml2	mastermind like transcriptional coactivator 2	-1.48330925423955	5.24644159513764	106.089965269879	7.04625364795453e-25	2.2993e-08
12048	ENSMUSG00000007659	Bcl2l1	BCL2-like 1	-1.25451	6.87549787876629	142.401349433919	7.94556627815732e-33	3.17823e-30				Epha4	Eph receptor A4	-1.48328768618848	6.18326768936314	114.779432920942	8.79561460956912e-27	3.20781e-10
73449	ENSMUSG00000073598	1700066B19Rik	RIKEN cDNA 1700066B19 gene	-1.25294	0.183909189123918	6.48841376674048	0.0108579820351079	0.0472086				Smad3	SMAD family member 3	-1.47909219991672	7.44583550554512	147.766623460405	5.33514688925737e-34	3.48189e-17
11856	ENSMUSG00000031355	Arhgap6	Rho GTPase activating protein 6	-1.2475	4.62034657264306	66.3772448552388	3.72376182533345e-16	3.91311e-14				Magi1	membrane associated guanylate kinase, WW and PDZ domain containing 1	-1.46856066365704	5.35311878608658	123.845183420459	9.10797823393424e-29	3.80526e-12
71769	ENSMUSG00000035759	Bbs10	Bardet-Biedl syndrome 10 (human)	-1.24493	2.20214212187495	22.0927204422063	2.59793056142149e-06	4.45565e-05				Shb	src homology 2 domain-containing transforming protein B	-1.45429851071709	5.22325693656191	136.857797965211	1.295372612039e-31	6.98375e-15
320174	NA	A830082K12Rik	RIKEN cDNA A830082K12 gene	-1.23927	3.28148831818878	45.4660965295936	1.55303947062591e-11	8.37291e-10				Pbx1	pre B cell leukemia homeobox 1	-1.44277800018295	7.7048624405353	145.924248669094	1.34865703496451e-33	8.36167e-17
319812	NA	9430018G01Rik	RIKEN cDNA 9430018G01 gene	-1.23146	0.485865664682673	7.86239298778959	0.00504735474557634	0.0259012				NA	NA	-1.43979697798758	0.335684239904515	7.02798289544956	0.00802456900219753	0.0378057202231191
11787	ENSMUSG00000029207	Apbb2	amyloid beta (A4) precursor protein-binding, family B, member 2	-1.22288	5.85195556861453	69.9943568052123	5.94743614133793e-17	6.64398e-15				Baiap2l1	BAI1-associated protein 2-like 1	-1.43880271057621	6.66846940318776	162.234044720724	3.67753615296632e-37	3.5078e-20
76832	ENSMUSG00000050555	Hyls1	HYLS1, centriolar and ciliogenesis associated	-1.22198	4.61798488081653	65.9602666915026	4.60105495236063e-16	4.71513e-14				2010110K18Rik	RIKEN cDNA 2010110K18 gene	-1.43464902757231	0.492352329306311	9.89075168112785	0.00166111500748357	0.010991369313125
98432	ENSMUSG00000044340	Phlpp1	PH domain and leucine rich repeat protein phosphatase 1	-1.21588	5.82176316951887	97.4637464577634	5.48514125835169e-23	1.03054e-20				Phlpp1	PH domain and leucine rich repeat protein phosphatase 1	-1.43179760875156	5.82176316951887	123.823881968749	9.20628272521128e-29	3.80526e-12
15270	ENSMUSG00000049932	H2afx	H2A histone family, member X	-1.21424	6.61063742770884	102.150014261564	5.14724569217673e-24	1.20426e-21				Tshz2	teashirt zinc finger family member 2	-1.4293911503601	3.62165580458753	25.291606100213	4.92848856636202e-07	1.09719e+09
100503447	NA	Gm19696	predicted gene, 19696	-1.20693	2.17793336434303	14.5546050597366	0.000136155466401471	0.001355				Efna5	ephrin A5	-1.40987087973285	4.92797163757145	90.3235814200567	2.02227921782677e-21	4.55932e-05
109267	ENSMUSG00000029699	Ssc4d	scavenger receptor cysteine rich family, 4 domains	-1.20345	2.61623709955677	23.6871345048531	1.1333767977358e-06	2.17216e-05				Gm10023	predicted gene 10023	-1.40601165068853	1.86887566825671	18.7638306530577	1.47946494572507e-05	0.000203611157902229
108058	ENSMUSG00000053819	Camk2d	calcium/calmodulin-dependent protein kinase II, delta	-1.19952	6.93341554970664	141.221734149651	1.43898650446881e-32	5.4071e-30				Ctbp2	C-terminal binding protein 2	-1.39296364903566	6.14278138796702	181.865831538692	1.89690219270558e-41	2.9402e-24
100503912	NA	NA	NA	-1.19598	0.0449592067204448	6.5571243277621	0.0104465049354408	0.0458375				Susd1	sushi domain containing 1	-1.38635937178957	0.73054093517673	9.24869349409551	0.002356634973347	0.014437882247778
71085	ENSMUSG00000025154	Arhgap19	Rho GTPase activating protein 19	-1.19035	6.203401898943	142.956164037112	6.00918321310386e-33	2.4838e-30				Adgrg2	adhesion G protein-coupled receptor G2	-1.37871863141972	1.64252539963861	1.19245185452879	0.274835545532786	0.493907357189355
319190	ENSMUSG00000068854	Hist2h2be	histone cluster 2, H2be	-1.18829	3.28671702828925	45.7301235564927	1.35719521328737e-11	7.41375e-10				Wnt5a	wingless-type MMTV integration site family, member 5A	-1.37749465579924	0.80969391252322	1.19984778239014	0.273352103808277	0.49225358653296
12905	ENSMUSG00000045867	Cradd	CASP2 and RIPK1 domain containing adaptor with death domain	-1.17268	2.36519159381933	24.0801722196141	9.24069070244355e-07	1.796e-05				Fam241b	family with sequence similarity 241, member B	-1.37635682405622	0.167551640511991	1.17896187833973	0.2775674378419	0.496730826779081
268709	ENSMUSG00000021750	Fam107a	family with sequence similarity 107, member A	-1.17165	0.807124889718148	9.97325896694534	0.00158830111048824	0.0101888				Pvt1	Pvt1 oncogene	-1.3626461760915	4.04584467052523	70.5304960546792	4.53206149559527e-17	0.535215
12316	ENSMUSG00000033952	Aspm	abnormal spindle microtubule assembly	-1.16921	7.12064542867093	36.4807520888209	1.54181283925164e-09	6.06936e-08				Cdkal1	CDK5 regulatory subunit associated protein 1-like 1	-1.35523755251078	3.40037294956028	52.4774101579843	4.3522587777647e-13	3119.54
66795	ENSMUSG00000021619	Atg10	autophagy related 10	-1.16726	1.67493442973821	20.2741372783044	6.710152626657e-06	0.000101719				Bcl2l1	BCL2-like 1	-1.35495631579262	6.87549787876629	156.40241889837	6.91402358087569e-36	5.35837e-19
329427	ENSMUSG00000086544	Chn1os3	chimerin 1, opposite strand 3	-1.15974	0.22541026532713	6.75815098124379	0.00933204085387988	0.0420027				Gm11423	predicted gene 11423	-1.35016610406961	0.792852551836314	11.4371976822566	0.000719882788617263	0.00547977076663846
100043102	ENSMUSG00000097184	4632428C04Rik	RIKEN cDNA 4632428C04 gene	-1.15878	0.374338224525955	6.52825604409447	0.0106174005493674	0.046355				Thrb	thyroid hormone receptor beta	-1.34388468914021	4.07048778234955	55.2173562549933	1.07911652922031e-13	806.087
93694	ENSMUSG00000030157	Clec2d	C-type lectin domain family 2, member d	-1.1558	2.9477684814418	21.0923846998223	4.37663988444505e-06	6.9936e-05				Arhgap6	Rho GTPase activating protein 6	-1.3352370355392	4.62034657264306	67.7556777899151	1.850631270311e-16	1.97826
14042	ENSMUSG00000061731	Ext1	exostoses (multiple) 1	-1.15527	6.98313994773716	137.147551494582	1.11949651983639e-31	3.96622e-29				Entpd8	ectonucleoside triphosphate diphosphohydrolase 8	-1.3256918060499	0.574405720011681	16.9385547853075	3.86093903922513e-05	0.000459392172354456
108000	ENSMUSG00000026605	Cenpf	centromere protein F	-1.15421	8.01700937858205	87.5568962766167	8.188993506291e-21	1.26929e-18				2210008F06Rik	RIKEN cDNA 2210008F06 gene	-1.31466208294686	1.65373655683575	16.5581426571223	4.71809591911011e-05	0.000549336989642867
319486	ENSMUSG00000090564	A430057M04Rik	RIKEN cDNA A430057M04 gene	-1.15193	0.581089742008644	8.44875930486247	0.00365292557385738	0.0198581				Sptbn4	spectrin beta, non-erythrocytic 4	-1.29663608888507	1.40178368184514	12.4657855824317	0.000414474169609237	0.00347496937332964
66116	ENSMUSG00000057103	Nat8f1	N-acetyltransferase 8 (GCN5-related) family member 1	-1.14822	0.433351763035564	6.88899402555669	0.00867280625286644	0.0395378				Gm9752	predicted gene 9752	-1.29299718572135	1.19654586945154	12.9388221768969	0.000321837441149736	0.00280448648647696
217653	ENSMUSG00000047534	Mis18bp1	MIS18 binding protein 1	-1.14816	5.43227878311215	50.2121915777883	1.37987855453624e-12	9.24892e-11				Klhl1	kelch-like 1	-1.29286678810622	6.01200908773407	99.464225303419	1.99738983180519e-23	5.38427e-07
71602	ENSMUSG00000032220	Myo1e	myosin IE	-1.14798	6.91895019720275	98.7427860037395	2.87522443214676e-23	5.75045e-21				1700066B19Rik	RIKEN cDNA 1700066B19 gene	-1.29268332542851	0.183909189123918	6.67504088608924	0.00977722694641753	0.044212105122281
230126	ENSMUSG00000044813	Shb	src homology 2 domain-containing transforming protein B	-1.14495	5.22325693656191	97.9008105588519	4.39873607305756e-23	8.52255e-21				BC002163	NADH dehydrogenase Fe-S protein 5 pseudogene	-1.28809889621663	0.181721484356191	4.76640467001764	0.0290203694819477	0.101395486496521
72080	ENSMUSG00000026955	Sapcd2	suppressor APC domain containing 2	-1.14267	5.15098147240157	51.8506819065335	5.98858726887802e-13	4.19539e-11				NA	NA	-1.27965731136103	1.58346841722536	7.81308246831547	0.00518693548713404	0.0266547865894994
18028	ENSMUSG00000008575	Nfib	nuclear factor I/B	-1.14178	6.53518495058374	77.0172598231869	1.69470425864838e-18	2.24426e-16				Plce1	phospholipase C, epsilon 1	-1.27264672301378	6.25075225575391	83.0860873872857	7.85566386561624e-20	0.00147591
21676	ENSMUSG00000055320	Tead1	TEA domain family member 1	-1.13707	6.87977857020987	71.7188331432112	2.48152725507274e-17	2.95874e-15				Islr	immunoglobulin superfamily containing leucine-rich repeat	-1.2645495580335	0.455890613374909	2.14049097854202	0.143455972393088	0.318505650434072
16497	ENSMUSG00000027827	Kcnab1	potassium voltage-gated channel, shaker-related subfamily, beta member 1	-1.1227	1.91801604443089	26.5381008312547	2.58391351268946e-07	5.76997e-06				Fam129b	family with sequence similarity 129, member B	-1.26173823539194	9.04632628708728	178.658189669238	9.51476093909161e-41	1.31092e-23
52662	ENSMUSG00000024544	Ldlrad4	low density lipoprotein receptor class A domain containing 4	-1.12258	3.71919846177374	44.3595571470187	2.73274639148596e-11	1.43585e-09				Ccbe1	collagen and calcium binding EGF domains 1	-1.25982541836071	4.86915173921342	76.6605921588028	2.03014282177376e-18	0.0306997
80287	ENSMUSG00000009585	Apobec3	apolipoprotein B mRNA editing enzyme, catalytic polypeptide 3	-1.12061	7.07449765257093	136.789187483543	1.34091311949073e-31	4.6187e-29				Maml3	mastermind like transcriptional coactivator 3	-1.25912836991528	3.4427057537429	26.9145449105232	2.12652506439297e-07	5.28435e+08
212670	ENSMUSG00000033486	Catsper2	cation channel, sperm associated 2	-1.11176	1.47727603478712	16.081746735163	6.0665970184062e-05	0.000680776				Asap1	ArfGAP with SH3 domain, ankyrin repeat and PH domain1	-1.24830433395594	7.25721254127637	79.7280552447622	4.29656260273613e-19	0.00739964
53602	ENSMUSG00000071379	Hpcal1	hippocalcin-like 1	-1.11156	6.49665495268282	142.158588702794	8.9785280639928e-33	3.47918e-30				Mical2	microtubule associated monooxygenase, calponin and LIM domain containing 2	-1.24618474327668	7.2286292930693	124.233837226077	7.48784844990186e-29	3.31605e-12
19418	ENSMUSG00000021708	Rasgrf2	RAS protein-specific guanine nucleotide-releasing factor 2	-1.10851	0.695771745616068	7.86836371405032	0.00503071554644148	0.0258627				Csgalnact1	chondroitin sulfate N-acetylgalactosaminyltransferase 1	-1.23718313483219	3.69554998168418	30.3727634414217	3.56498741967962e-08	1.07296e+08
100503272	ENSMUSG00000085175	Gm11423	predicted gene 11423	-1.10607	0.792852551836314	8.3908633276956	0.00377111752039139	0.0204022				Krtap1-5	keratin associated protein 1-5	-1.23389971756659	0.432798691911925	8.57935202311793	0.00339996341801209	0.0192070826347836
347722	ENSMUSG00000055013	Agap1	ArfGAP with GTPase domain, ankyrin repeat and PH domain 1	-1.10553	6.33177645944829	101.458134075315	7.29899202401313e-24	1.58785e-21				Smoc2	SPARC related modular calcium binding 2	-1.22992991315079	0.407558796178749	3.72127044266312	0.053723479674021	0.158952791209225
71409	ENSMUSG00000036053	Fmnl2	formin-like 2	-1.10548	6.08817247274246	54.4628368434292	1.58415493083364e-13	1.22009e-11				NA	NA	-1.22254707507846	0.0449592067204448	4.94807869372487	0.0261196803696232	0.0937978675306479
26968	ENSMUSG00000037206	Islr	immunoglobulin superfamily containing leucine-rich repeat	-1.10167	0.455890613374909	8.72048768883056	0.00314653861039559	0.0176309				Large1	LARGE xylosyl- and glucuronyltransferase 1	-1.21951302446747	4.39330467547965	68.0949749756285	1.55807218751696e-16	1.68001
234214	ENSMUSG00000031626	Sorbs2	sorbin and SH3 domain containing 2	-1.10097	6.49380790142099	55.4589796903268	9.54297695314943e-14	7.88886e-12				Gm19569	predicted gene, 19569	-1.21308126624513	0.630917356521971	6.22035517632557	0.0126289775642229	0.053611544606766
108907	ENSMUSG00000027306	Nusap1	nucleolar and spindle associated protein 1	-1.10037	6.99088861563566	85.4624497882274	2.36143631821503e-20	3.57095e-18				Nav2	neuron navigator 2	-1.2113289802728	5.47965009482215	66.1818273859088	4.11186160442738e-16	4.24892
320878	ENSMUSG00000038244	Mical2	microtubule associated monooxygenase, calponin and LIM domain containing 2	-1.09929	7.2286292930693	102.798960138822	3.70944181340632e-24	9.01903e-22				Adgrl3	adhesion G protein-coupled receptor L3	-1.2086341959426	4.21883553579053	36.9918783490652	1.18622319843516e-09	4.87059e+06
103268	ENSMUSG00000019813	Cep57l1	centrosomal protein 57-like 1	-1.09913	3.85197910828237	38.8807222166404	4.5050764489314e-10	1.93969e-08				Hpcal1	hippocalcin-like 1	-1.20374973138246	6.49665495268282	156.107116042802	8.02158790420736e-36	5.85104e-19
66263	ENSMUSG00000097412	1810014B01Rik	RIKEN cDNA 1810014B01 gene	-1.0957	2.05255115745919	12.4152548640975	0.000425840892085938	0.00350859				Tpk1	thiamine pyrophosphokinase	-1.20142262730497	2.43047851992657	31.4309936927752	2.06655629773525e-08	6.52043e+07
243372	ENSMUSG00000007216	Zfp775	zinc finger protein 775	-1.09344	2.60872158172011	22.9615911964336	1.65270656647969e-06	2.99176e-05				Sipa1l3	signal-induced proliferation-associated 1 like 3	-1.20103188879666	6.37081902888799	71.6485673494181	2.57148717437256e-17	0.315707
66443	ENSMUSG00000044469	Tnfaip8l1	tumor necrosis factor, alpha-induced protein 8-like 1	-1.0923	4.58013512867882	46.2939512155745	1.01777678761445e-11	5.81587e-10				Tmem117	transmembrane protein 117	-1.19800824014531	2.45704585500325	27.8072696111417	1.34021580430777e-07	3.46945e+08
73490	ENSMUSG00000047022	Mipol1	mirror-image polydactyly 1	-1.09209	1.74602938738483	15.3446690361039	8.95733155646122e-05	0.000953398				Cmip	c-Maf inducing protein	-1.19408255848385	6.55638440746285	136.621879094834	1.45879141788925e-31	7.53709e-15
64074	ENSMUSG00000023886	Smoc2	SPARC related modular calcium binding 2	-1.08659	0.407558796178749	9.36332359761628	0.00221370371282103	0.0133382				Unc13c	unc-13 homolog C	-1.1886968822844	5.05701821230981	59.1868330713602	1.43390089451564e-14	120.138
319415	ENSMUSG00000044499	Hs3st5	heparan sulfate (glucosamine) 3-O-sulfotransferase 5	-1.08536	1.53101774154442	15.4809411499858	8.33413638242371e-05	0.000894747				Ankrd11	ankyrin repeat domain 11	-1.17634701734121	7.65634346101012	92.5104051412333	6.6971737055991e-22	1.62833e-05
239985	ENSMUSG00000069729	Arid1b	AT rich interactive domain 1B (SWI-like)	-1.08291	5.49999435260583	71.2195695828177	3.19602329965134e-17	3.73874e-15				Nutf2-ps1	nuclear transport factor 2, pseudogene 1	-1.1758040106294	0.153515896313716	3.34187534301262	0.0675375930105249	0.188150596525222
100503915	ENSMUSG00000071724	Smpd5	sphingomyelin phosphodiesterase 5	-1.08089	3.26758381496148	20.6738771067533	5.44538635545325e-06	8.44035e-05				Nr3c2	nuclear receptor subfamily 3, group C, member 2	-1.17525861534551	3.30211004064012	18.9149978564415	1.3667394015308e-05	0.000189995163441501
218581	ENSMUSG00000021697	Depdc1b	DEP domain containing 1B	-1.08003	4.52132302166499	59.1549822991328	1.45729903350342e-14	1.30004e-12				Il5ra	interleukin 5 receptor, alpha	-1.17467728611399	7.81028244814758	85.3366980371978	2.51649198483837e-20	0.00048757
93742	ENSMUSG00000025812	Pard3	par-3 family cell polarity regulator	-1.07963	5.59526831130433	72.3308219949232	1.81982768782872e-17	2.21234e-15				Sorbs2	sorbin and SH3 domain containing 2	-1.1735916344553	6.49380790142099	59.2928844453634	1.35866932639516e-14	114.609
66961	ENSMUSG00000092274	Neat1	nuclear paraspeckle assembly transcript 1 (non-protein coding)	-1.07907	9.29650224748884	161.991670471621	4.15440296185355e-37	2.71129e-34				Bbs10	Bardet-Biedl syndrome 10 (human)	-1.17328012222132	2.20214212187495	19.0169937790835	1.29559449636381e-05	0.000182256171296168
13640	ENSMUSG00000048915	Efna5	ephrin A5	-1.07905	4.92797163757145	61.2729031630534	4.96871827871786e-15	4.70321e-13				Tanc1	tetratricopeptide repeat, ankyrin repeat and coiled-coil containing 1	-1.17188942135653	6.72047923243458	80.1173305017728	3.52824223716583e-19	0.00625003
320924	ENSMUSG00000046318	Ccbe1	collagen and calcium binding EGF domains 1	-1.07883	4.86915173921342	70.8981923591873	3.76142433097768e-17	4.35903e-15				Gpsm3	G-protein signalling modulator 3 (AGS3-like, C. elegans)	-1.17116065449191	0.776271864032164	7.38353773534781	0.00658235643838786	0.0322613517138377
15372	ENSMUSG00000050100	Hmx2	H6 homeobox 2	-1.07762	1.14028988765643	11.7980858021288	0.000592916528666132	0.00456656				Cacnb2	calcium channel, voltage-dependent, beta 2 subunit	-1.17097716119574	4.29262817193327	46.4586906110274	9.35704320516194e-12	55679
328287	NA	Gm20554	predicted gene, 20554	-1.07463	2.2637286017594	16.4768403433473	4.92479905760301e-05	0.000570191				Tead1	TEA domain family member 1	-1.16425078375901	6.87977857020987	74.38149889778	6.43896309009745e-18	0.0917737
21834	ENSMUSG00000021779	Thrb	thyroid hormone receptor beta	-1.07261	4.07048778234955	46.465459025179	9.32477784245325e-12	5.40314e-10				Camk2d	calcium/calmodulin-dependent protein kinase II, delta	-1.16079075219169	6.93341554970664	128.001634436214	1.12150576960648e-29	5.34872e-13
328329	ENSMUSG00000034751	Mast4	microtubule associated serine/threonine kinase family member 4	-1.06261	6.43060092907846	38.8593939159459	4.5545684517778e-10	1.95421e-08				Gm19605	predicted gene, 19605	-1.15208803765512	1.26032977961489	10.0646186086397	0.00151143850517258	0.0101526746826327
100040465	NA	NA	NA	-1.05633	0.529508143089831	6.42045523258833	0.0112813238792841	0.0487077				D030029J20Rik	RIKEN cDNA D030029J20 gene	-1.15104633820069	4.45067676047884	34.8167743729728	3.62238945033613e-09	1.34484e+07
12286	ENSMUSG00000034656	Cacna1a	calcium channel, voltage-dependent, P/Q type, alpha 1A subunit	-1.05262	1.57593748871604	13.6687836021692	0.00021804914212951	0.00200431				Pard3	par-3 family cell polarity regulator	-1.15034464660694	5.59526831130433	77.1559340728322	1.57979264946399e-18	0.0247967
107995	ENSMUSG00000006398	Cdc20	cell division cycle 20	-1.05108	7.2517313969015	112.674468842329	2.5427569252813e-26	6.85439e-24				B430319G15Rik	RIKEN cDNA B430319G15 gene	-1.14979731994344	0.438577173257085	4.19756989443816	0.0404819514147656	0.129075905770916
69544	ENSMUSG00000034379	Wdr5b	WD repeat domain 5B	-1.04512	1.17798870065767	8.94478594302638	0.00278262700187895	0.0159743				Tcf7l2	transcription factor 7 like 2, T cell specific, HMG box	-1.14922195121566	4.66326190614886	58.5492284471201	1.98267406652724e-14	163.901
14349	ENSMUSG00000070583	Fv1	Friend virus susceptibility 1	-1.04168	3.22477972723739	20.9786044538296	4.64441208693329e-06	7.33548e-05				Eps8l3	EPS8-like 3	-1.14248286547719	1.27869454058151	7.01616204385039	0.00807771901402277	0.0380272269452856
56546	ENSMUSG00000040364	Sec1	secretory blood group 1	-1.03561	1.59806620468584	12.3293771627289	0.000445885155380178	0.00363509				Anks6	ankyrin repeat and sterile alpha motif domain containing 6	-1.14113036065275	1.02678448668822	2.24835078213655	0.133756889206915	0.303825870336279
268515	ENSMUSG00000039741	Bahcc1	BAH domain and coiled-coil containing 1	-1.02948	6.32438121294307	42.2912315223227	7.86443720200019e-11	3.8698e-09				E230001N04Rik	RIKEN cDNA E230001N04 gene	-1.13924462236695	0.300680949334134	4.80996818907239	0.0282955675916624	0.0994515414219427
269437	ENSMUSG00000036834	Plch1	phospholipase C, eta 1	-1.02451	6.32151791329842	44.1867217890307	2.98499214080317e-11	1.55521e-09				Nfib	nuclear factor I/B	-1.13885781216973	6.53518495058374	74.2783853728483	6.78422714463672e-18	0.0955959
76527	ENSMUSG00000031750	Il34	interleukin 34	-1.02384	2.94263674229251	30.0727687665512	4.16133788604108e-08	1.13408e-06				Gzme	granzyme E	-1.13624904309005	3.73087427145878	17.0264587045584	3.68625534856349e-05	0.000440361910618375
319162	ENSMUSG00000078851	Hist3h2a	histone cluster 3, H2a	-1.01871	2.76357431730516	23.7797732861289	1.08011562851365e-06	2.08296e-05				Pdgfc	platelet-derived growth factor, C polypeptide	-1.13389144910639	5.73195759218672	99.6081788706009	1.85735826080898e-23	5.23437e-07
18027	ENSMUSG00000028565	Nfia	nuclear factor I/A	-1.01681	3.78263671325622	24.20860922628	8.64449962060535e-07	1.68806e-05				Tnfrsf26	tumor necrosis factor receptor superfamily, member 26	-1.13354015767457	1.18651399292808	7.37631357989653	0.00660885003827	0.0323656163011643
234356	ENSMUSG00000036356	Csgalnact1	chondroitin sulfate N-acetylgalactosaminyltransferase 1	-1.01265	3.69554998168418	34.3679926561204	4.5616368771141e-09	1.62545e-07				NA	NA	-1.13209973691381	2.71768961203169	10.0611377107769	0.00151429684642942	0.010155370954962
629159	ENSMUSG00000101225	1700008J07Rik	RIKEN cDNA 1700008J07 gene	-1.01192	1.62453108090216	14.9760314389639	0.000108885461321085	0.00112234				Rbms1	RNA binding motif, single stranded interacting protein 1	-1.12759621022289	6.8991906351587	53.374899499263	2.75595810793148e-13	2034.16
13017	ENSMUSG00000030970	Ctbp2	C-terminal binding protein 2	-1.01064	6.14278138796702	102.051672043549	5.40922297386416e-24	1.21953e-21				Dock4	dedicator of cytokinesis 4	-1.12532486149071	5.21813730695534	40.6213382301615	1.84777786562794e-10	888079
12449	ENSMUSG00000072082	Ccnf	cyclin F	-1.01064	6.57983138989233	108.687249702385	1.90023160369555e-25	4.80875e-23				Myo10	myosin X	-1.12524073642356	7.66728881790842	69.9821305745472	5.9844135763909e-17	0.687099
212198	ENSMUSG00000040877	Wdr25	WD repeat domain 25	-1.01026	1.62997270256429	7.90369133607303	0.00493340194224478	0.0254468				BC025920	zinc finger protein pseudogene	-1.12443282257296	1.4401658559533	11.618188662724	0.000653099736494043	0.0050742084790264
100504196	NA	Gm10023	predicted gene 10023	-1.0071	1.86887566825671	10.6970396992874	0.00107307100133633	0.00739638				E230025N22Rik	Riken cDNA E230025N22 gene	-1.12430367381262	1.62389752513639	9.18191747916136	0.00244417824980026	0.0148261011769466
269023	ENSMUSG00000052713	Zfp608	zinc finger protein 608	-1.00562	4.59823939828406	31.3439967267575	2.16125943850324e-08	6.29099e-07				Ski	ski sarcoma viral oncogene homolog (avian)	-1.12410757611964	6.56520235051624	105.685039204424	8.64375117105561e-25	2.74827e-08
74055	ENSMUSG00000024998	Plce1	phospholipase C, epsilon 1	-1.00433	6.25075225575391	54.2385145129441	1.77572032623562e-13	1.34262e-11				Mir31	microRNA 31	-1.12323190417535	1.76221295357551	9.09099598095224	0.00256870948760614	0.0153806727318481
66860	ENSMUSG00000035168	Tanc1	tetratricopeptide repeat, ankyrin repeat and coiled-coil containing 1	-1.0007	6.72047923243458	59.5047150203485	1.22001469418736e-14	1.09625e-12				Rpl32l	ribosomal protein L32-like	-1.12293625616036	-0.124917776248062	4.81397709058955	0.0282298218833359	0.099333084947039
												D730005E14Rik	RIKEN cDNA D730005E14 gene	-1.12233948072362	3.36672879673902	38.0647667745518	6.84348092834565e-10	2.9671e+06
												Zfp608	zinc finger protein 608	-1.1203309633246	4.59823939828406	38.604379598784	5.19023285540663e-10	2.27417e+06
												A830082K12Rik	RIKEN cDNA A830082K12 gene	-1.11433775016701	3.28148831818878	32.5173129627415	1.1813542508933e-08	3.93785e+07
												Gjb5	gap junction protein, beta 5	-1.11417364328979	0.0313886874578946	6.40466254042254	0.0113821058034171	0.0495917470001309
												AA388235	expressed sequence AA388235	-1.11265263052903	1.61677994113163	17.2938353080347	3.20224044535013e-05	0.000390056792950311
												Map3k5	mitogen-activated protein kinase kinase kinase 5	-1.11234356432267	5.87845910486467	114.034781973464	1.28042683419819e-26	4.41036e-10
												Samd4	sterile alpha motif domain containing 4	-1.10919423058158	5.42989181362711	55.8969318112667	7.63716557102323e-14	584.573
												St3gal6	ST3 beta-galactoside alpha-2,3-sialyltransferase 6	-1.10883496208648	6.27514351709244	73.3623477229155	1.07904993684538e-17	0.145437
												Fndc3b	fibronectin type III domain containing 3B	-1.10433887038617	6.63714249906225	40.4671883276494	1.99945729879102e-10	957269
												D630003M21Rik	RIKEN cDNA D630003M21 gene	-1.10228102909247	1.40338518917146	9.40007773951424	0.00216976242570423	0.0135133370561188
												Gm19426	predicted gene, 19426	-1.0972894665644	1.013429781743	7.30898853847187	0.00686105351120796	0.0333344838980437
												Trio	triple functional domain (PTPRF interacting)	-1.09425942947934	6.15341050411363	46.2885355515274	1.02059385162999e-11	59695.1
												Hist1h1c	histone cluster 1, H1c	-1.08791326450384	5.31941039584783	61.626487423153	4.15195609823212e-15	37.8561
												Stag1	stromal antigen 1	-1.08434702653517	6.32025369967537	88.0784941889345	6.29078795272486e-21	1.35957e-05
												Pacrg	PARK2 co-regulated	-1.08317500580151	3.67582428708417	29.9513402159247	4.43025568957894e-08	1.30487e+08
												Mbnl2	muscleblind like splicing factor 2	-1.07957666742672	7.11062631493491	46.0328997654938	1.1628371376809e-11	67695.7
												Kcnk2	potassium channel, subfamily K, member 2	-1.0776199983202	2.7790760664691	33.6056587843461	6.74960820200656e-09	2.3777e+07
												Tiam2	T cell lymphoma invasion and metastasis 2	-1.07675090267133	6.45385857709949	96.0586871009797	1.1152796093911e-22	2.76589e-06
												Dlg1	discs large MAGUK scaffold protein 1	-1.07630679283788	7.20482563775592	91.2106651036803	1.29162215316705e-21	3.02191e-06
												Gm6498	glyceraldehyde-3-phosphate dehydrogenase pseudogene	-1.07544290160793	0.323343586305455	4.0839226536266	0.0432930423629788	0.135598314044187
												H2afx	H2A histone family, member X	-1.07540676626196	6.61063742770884	79.828528796361	4.08353774363644e-19	0.00713181
												Lrrfip1	leucine rich repeat (in FLII) interacting protein 1	-1.07480004016469	8.38282844311866	100.37303355129	1.2623513478399e-23	3.72694e-07
												Zc3h6	zinc finger CCCH type containing 6	-1.07225389975876	2.22986521605826	18.3089878639595	1.87818954493391e-05	0.000249620046700755
												Ptprr	protein tyrosine phosphatase, receptor type, R	-1.07164604399327	3.38435515258735	48.2855403615764	3.68459197951841e-12	23692.6
												Stxbp6	syntaxin binding protein 6 (amisyn)	-1.06766514084352	3.78348092743652	32.4234163279496	1.23983445367042e-08	4.07797e+07
												Lmnb1	lamin B1	-1.06758668090532	7.15799487556788	132.804861661786	9.97500214894523e-31	4.9476e-14
												Tacc2	transforming, acidic coiled-coil containing protein 2	-1.06626651550144	6.28041341975021	110.509393315412	7.57854523602411e-26	2.53984e-09
												Rslcan18	regulator of sex-limitation candidate 18	-1.05940395803443	1.12614138732839	5.92982372687752	0.0148867308833839	0.0609024952009106
												Ano6	anoctamin 6	-1.05894852907035	8.13338648394276	144.073699578161	3.42355696163987e-33	2.02153e-16
												Ank	progressive ankylosis	-1.05707972933261	7.98168545481738	160.969913942423	6.94604676857508e-37	5.74207e-20
												1110019D14Rik	RIKEN cDNA 1110019D14 gene	-1.0566912418637	1.41502297237742	12.5204779854323	0.000402515901913323	0.00339075895633505
												Gm16144	predicted gene 16144	-1.05656185039685	1.41840286847907	13.0358890031606	0.000305578133768796	0.00267596670814482
												AW554918	expressed sequence AW554918	-1.04478519505356	4.01700960239266	30.8830298261617	2.74057780322423e-08	8.57468e+07
												Peak1	pseudopodium-enriched atypical kinase 1	-1.04368924087052	7.4513858394891	29.9423400642192	4.45086725960287e-08	1.30784e+08
												A930033H14Rik	RIKEN cDNA A930033H14 gene	-1.04323880652095	0.704930004023721	6.733930804625	0.00945959140373471	0.0431853351643343
												Gpr39	G protein-coupled receptor 39	-1.04299765647127	4.70041788654697	59.8778372275964	1.00931637596071e-14	86.9134
												Srgap3	SLIT-ROBO Rho GTPase activating protein 3	-1.04187912958324	2.56061539574871	9.8252314318548	0.00172134040540828	0.011287478068251
												NA	NA	-1.04038905748554	1.05320834066267	4.1804610577997	0.040892574718435	0.130150905161343
												Igf1r	insulin-like growth factor I receptor	-1.04005676218549	6.01346066328576	87.8932802002019	6.90829719179252e-21	0.000145191
												Kirrel3	kirre like nephrin family adhesion molecule 3	-1.03779736786813	3.2011425796513	23.0653846164853	1.56584522970491e-06	2.97799e+09
												Nepn	nephrocan	-1.0368280543099	-0.687134274414944	4.27165321470469	0.0387532093152418	0.124980385228215
												Arid1b	AT rich interactive domain 1B (SWI-like)	-1.03465778491977	5.49999435260583	61.1395863446382	5.31682551837682e-15	47.1608
												Clmp	CXADR-like membrane protein	-1.03347983420035	2.39972449350979	27.3278419036216	1.71720958962277e-07	4.33674e+08
												Clec2d	C-type lectin domain family 2, member d	-1.03074637416215	2.9477684814418	17.2140305406475	3.33960774485576e-05	0.000404405625353627
												Mgat5	mannoside acetylglucosaminyltransferase 5	-1.02979658749959	4.49450365695531	12.037833510345	0.00052131527349986	0.0042195231014349
												Airn	antisense Igf2r RNA	-1.02937423260627	1.92661991830662	10.5702367873197	0.00114923004707167	0.00810145115616183
												Mast4	microtubule associated serine/threonine kinase family member 4	-1.0284606717056	6.43060092907846	35.3480574469708	2.75743452189754e-09	1.05531e+07
												Atxn1	ataxin 1	-1.02801132674416	4.10949926058126	35.0136870360884	3.27395898962651e-09	1.2228e+07
												Asap2	ArfGAP with SH3 domain, ankyrin repeat and PH domain 2	-1.0267265590946	5.66959713153676	51.3744365387736	7.63259841779467e-13	534.713
												Ccdc191	coiled-coil domain containing 191	-1.02537955420551	3.68436439087305	33.9119034832497	5.76648142812728e-09	2.05472e+07
												Plch1	phospholipase C, eta 1	-1.02516988245867	6.32151791329842	43.4704572678966	4.30408455508809e-11	233060
												Runx1	runt related transcription factor 1	-1.02112620814689	5.64307868634609	73.9024370482898	8.2074917457427e-18	0.111838
												Pgbd1	piggyBac transposable element derived 1	-1.02107324735312	0.683876021173512	7.85721918044084	0.00506181844392594	0.0260983570497637
												Lrrk1	leucine-rich repeat kinase 1	-1.02047145866907	7.22973519676903	74.1256316154887	7.33003675228118e-18	0.102126
												Wincr1	WNT induced non-coding RNA 1	-1.01828219486945	4.98371417633637	52.5716272078942	4.14839224233235e-13	3008.19
												NA	NA	-1.01740826751914	7.63498288786184	75.7912077139092	3.15301913669134e-18	0.0471053
												Slc4a9	solute carrier family 4, sodium bicarbonate cotransporter, member 9	-1.01542223048304	0.483700562996508	3.8812950415644	0.0488268809325643	0.148141258518179
												Tomt	transmembrane O-methyltransferase	-1.01524707172115	0.775426457598223	4.3845237413144	0.0362666227952551	0.118938408532442
												Agap1	ArfGAP with GTPase domain, ankyrin repeat and PH domain 1	-1.01157774850138	6.33177645944829	85.6397580820441	2.15890801482818e-20	0.000424928
												Tmeff1	transmembrane protein with EGF-like and two follistatin-like domains 1	-1.00516111143848	0.862698143642921	0.563154963468104	0.452991845610655	0.661874836439405
												Srgap2	SLIT-ROBO Rho GTPase activating protein 2	-1.00398140755016	6.16873603474263	82.8296914917332	8.94364191444752e-20	0.0016309
												Omd	osteomodulin	-1.00060707477329	-0.116048106938461	3.90289739870549	0.0482029089611667	0.146858985532793
												Ppp2r5e	protein phosphatase 2, regulatory subunit B', epsilon	-1.0042644680005	6.08674948404662	71.5906588210333	2.64807342919142e-17	0.321923

## Sheet: Comparison downreg
ENTREZID	ENSEMBL	SYMBOL	GENENAME	logFC	logCPM	LR	PValue	FDR	KP+Eto/KP : 141 down			SYMBOL	GENENAME	logFC	logCPM	LR	PValue	FDR	KPNONO+Eto/KPNONO : 204 down
SYMBOL	GENENAME	9030025P20Rik	RIKEN cDNA 9030025P20 gene	-3.0666	-0.0391193092571076	20.8473803845271	4.9737204458641e-06	7.77732e-05	#N/A			Shc2	SHC (Src homology 2 domain containing) transforming protein 2	-4.6420194253237	1.47425498775254	10.1319763261246	0.00145719083278777	0.00986308205598711	#N/A
230098	ENSMUSG00000051517	Arhgef39	Rho guanine nucleotide exchange factor (GEF) 39	-2.46211	2.76689661667515	126.932738631942	1.92177574674546e-29	6.27106e-27	#N/A			Akna	AT-hook transcription factor	-4.48192018007212	1.59955211610187	8.74514669381201	0.00310427128571812	0.0178883918102415	#N/A					> -1LogFc
208084	ENSMUSG00000041064	Pif1	PIF1 5'-to-3' DNA helicase	-2.30638	4.57244934410806	297.399199598048	1.21452449562997e-66	1.67334e-63	#N/A			Zfp991	zinc finger protein 991	-4.0837771613946	-0.035762099270293	6.49930689761593	0.0107916553639045	0.0476664738247103	Zfp991					<0.05 FDR
321010	NA	1700006J14Rik	RIKEN cDNA 1700006J14 gene	-2.21654	0.366967568750725	11.4893999737491	0.000699942296426861	0.00520341	#N/A			Myadm	myeloid-associated differentiation marker	-3.85986003838547	1.43772840264155	3.5631049885274	0.0590771353086328	0.171078112523832	#N/A
74341	NA	G630025P09Rik	RIKEN cDNA G630025P09 gene	-2.18793	-0.200983224884899	11.590475016353	0.000662904772117351	0.00498485	#N/A			Mmp10	matrix metallopeptidase 10	-3.84204537335621	0.100852771119855	5.47204956729847	0.0193229519851065	0.0745270931929458	#N/A
78575	ENSMUSG00000103622	B430319G15Rik	RIKEN cDNA B430319G15 gene	-2.15368	0.438577173257085	20.9827121851157	4.63446466469703e-06	7.33002e-05	B430319G15Rik			Tmem246	transmembrane protein 246	-3.54332747785255	0.835981782903363	4.50516510729004	0.0337926336405592	0.112945729688122	#N/A
15364	ENSMUSG00000056758	Hmga2	high mobility group AT-hook 2	-2.13865	9.35751167792253	314.078681638214	2.8231226917825e-70	4.37584e-67	Hmga2			Auts2	autism susceptibility candidate 2	-3.53962197407609	0.155006664831438	4.39703083838157	0.0360015581238253	0.118194154285262	#N/A
319839	NA	A530020G20Rik	RIKEN cDNA A530020G20 gene	-2.05397	1.07642061788093	16.4091365262361	5.10386243103119e-05	0.000588725	#N/A			Lhfp	lipoma HMGIC fusion partner	-3.28122824312286	3.399077814129	11.9783570993566	0.000538220149646439	0.00433372068546484	#N/A
434064	ENSMUSG00000084950	Gm5577	predicted gene 5577	-1.98559	1.96165979711157	59.6989547574771	1.10535233569755e-14	1.00533e-12	#N/A			Chst11	carbohydrate sulfotransferase 11	-3.16906673133812	2.74330200903926	3.3722668742979	0.0663024665396997	0.185837366239373	#N/A
71146	ENSMUSG00000042532	Golga7b	golgi autoantigen, golgin subfamily a, 7B	-1.87279	-0.151895503595656	7.33163163732777	0.00677515233037295	0.0326454	#N/A			Hey1	hairy/enhancer-of-split related with YRPW motif 1	-3.16796336212189	-0.0485815521473612	3.35613733013724	0.0669549448882799	0.186898617571547	#N/A
69215	ENSMUSG00000069835	Sat2	spermidine/spermine N1-acetyl transferase 2	-1.86535	0.554619963406544	17.0331374187153	3.67331265294505e-05	0.000447877	#N/A			Col12a1	collagen, type XII, alpha 1	-3.16796243006083	1.54642725552785	3.35682484977131	0.0669269935591166	0.186871137161235	#N/A
71307	ENSMUSG00000038408	1700018A04Rik	RIKEN cDNA 1700018A04 gene	-1.76885	-0.343840324080712	11.0423656363822	0.00089053154603108	0.00633903	#N/A			NA	NA	-3.16794589417067	0.514876945421121	3.36893952021714	0.0664365077000875	0.186038919424822	NA
14958	ENSMUSG00000096210	H1f0	H1 histone family, member 0	-1.69344	9.26069520298654	394.881026722606	7.16619361084392e-88	2.22152e-84	H1f0			Gca	grancalcin	-3.16698416569356	1.62032917421687	3.35908783293798	0.0668350792864369	0.186698576965942	#N/A
56742	ENSMUSG00000068744	Psrc1	proline/serine-rich coiled-coil 1	-1.67836	3.9014110842496	78.6295914388734	7.49187306566888e-19	1.03221e-16	#N/A			3110009F21Rik	RIKEN cDNA 3110009F21 gene	-2.66402342537741	-0.300246570786647	2.2377398548239	0.134677708788718	0.304925272102204	#N/A
100503969	NA	1810008I18Rik	RIKEN cDNA 1810008I18 gene	-1.66478	1.11714653982064	13.2005269932289	0.000279870409132112	0.00246827	#N/A			Fignl2	fidgetin-like 2	-2.66176147953938	1.24417848969604	2.26185183000365	0.132595420454325	0.302210351468662	#N/A
230822	ENSMUSG00000043924	Ncmap	noncompact myelin associated protein	-1.62635	-0.175811038900469	7.50706821582881	0.0061457327231499	0.0302321	Ncmap			Fstl3	follistatin-like 3	-2.66113951274587	0.19884681452221	2.26080696520551	0.13268490474956	0.302276836100412	#N/A
100503921	NA	Gm19966	predicted gene, 19966	-1.61569	0.190715045598044	14.4951365210891	0.000140521871296961	0.00139286	#N/A			Rnf130	ring finger protein 130	-2.66068033413921	0.076778944265808	2.25978315272601	0.132772651510275	0.30240462968215	#N/A
70138	ENSMUSG00000086494	2210417A02Rik	RIKEN cDNA 2210417A02 gene	-1.61115	0.634474824884731	14.9263119077444	0.000111792873653828	0.00114713	#N/A			Slc7a4	solute carrier family 7 (cationic amino acid transporter, y+ system), member 4	-2.66053641888401	-0.000486305421351068	2.25599850731918	0.133097581044288	0.302903950596154	#N/A
65112	ENSMUSG00000038400	Pmepa1	prostate transmembrane protein, androgen induced 1	-1.60066	8.30121306671356	262.8247792765	4.15713620002369e-59	5.15485e-56	Pmepa1			As3mt	arsenic (+3 oxidation state) methyltransferase	-2.66028971987407	0.24101271707035	2.25662607132058	0.133043640353875	0.302903950596154	#N/A
14924	ENSMUSG00000045095	Magi1	membrane associated guanylate kinase, WW and PDZ domain containing 1	-1.55326	5.35311878608658	145.518315596252	1.65441950420334e-33	7.89031e-31	Magi1			Rgs2	regulator of G-protein signaling 2	-2.65992251098998	-0.00411631528987669	2.25039209468023	0.13358055189059	0.303480916717354	#N/A
268319	ENSMUSG00000074862	BC025920	zinc finger protein pseudogene	-1.54156	1.4401658559533	23.8358778224376	1.04908718027584e-06	2.03261e-05	BC025920			Kif19a	kinesin family member 19A	-2.65917304740301	-0.0123466718956353	2.23748047622486	0.134700306326429	0.304925272102204	#N/A
271144	ENSMUSG00000047117	Ankdd1b	ankyrin repeat and death domain containing 1B	-1.53816	0.770397125712576	11.2838767700609	0.000781831209889469	0.00571112	#N/A			Arhgap44	Rho GTPase activating protein 44	-2.62334144587228	0.620117976793108	6.17895920247673	0.0129278299563957	0.0544884743233538	#N/A
30953	ENSMUSG00000027777	Schip1	schwannomin interacting protein 1	-1.5241	0.717439785596507	16.3645288512528	5.22540455979508e-05	0.00060051	#N/A			2700069I18Rik	RIKEN cDNA 2700069I18 gene	-2.21710568708987	0.34784297439197	18.1666128446736	2.0239608984378e-05	0.000266706855904662	#N/A
100503842	ENSMUSG00000100017	2410022M11Rik	RIKEN cDNA 2410022M11 gene	-1.51085	0.0804617592580274	10.60310155416	0.00112898117254458	0.00772166	#N/A			Serpinb8	serine (or cysteine) peptidase inhibitor, clade B, member 8	-2.11449690780395	2.47373921530511	10.2509364124387	0.00136615235029666	0.00932835305268645	#N/A
69065	ENSMUSG00000027313	Chac1	ChaC, cation transport regulator 1	-1.4984	3.79858964615715	62.0641780831859	3.32444180639718e-15	3.22055e-13	#N/A			Hmga2	high mobility group AT-hook 2	-2.11338234666917	9.35751167792253	305.352450474051	2.24743120330245e-68	6.96704e-52	Hmga2
328365	ENSMUSG00000007817	Zmiz1	zinc finger, MIZ-type containing 1	-1.49491	6.86281367347823	101.794566360074	6.15888622588178e-24	1.36375e-21	Zmiz1			Khdrbs2	KH domain containing, RNA binding, signal transduction associated 2	-2.04787217631158	0.314981597879567	5.18306595467934	0.0228080437200269	0.0849053563879718	#N/A
668917	ENSMUSG00000083674	Zfp133-ps	zinc finger protein 133, pseudogene	-1.48329	0.513074133316043	11.2161260082221	0.00081089593016502	0.00588018	#N/A			Ptp4a3	protein tyrosine phosphatase 4a3	-2.04725361734113	3.78566198374806	5.35646217399496	0.0206456155036916	0.0786065280635302	#N/A
18817	ENSMUSG00000030867	Plk1	polo like kinase 1	-1.44923	6.8724674561726	211.466208713718	6.57636329802178e-48	6.79558e-45	#N/A			Ccdc152	coiled-coil domain containing 152	-2.02486862840064	-0.146689035591063	5.74265886984294	0.0165577090832433	0.0661668039420616	#N/A
18514	ENSMUSG00000052534	Pbx1	pre B cell leukemia homeobox 1	-1.43161	7.7048624405353	146.877178732676	8.34796541289831e-34	4.31312e-31	Pbx1			Lancl3	LanC lantibiotic synthetase component C-like 3 (bacterial)	-1.87417077870876	1.77753613150512	1.12753493284788	0.288301753549654	0.507437774831808	#N/A
270118	ENSMUSG00000031925	Maml2	mastermind like transcriptional coactivator 2	-1.42318	5.24644159513764	109.962965216394	9.98386913602287e-26	2.57917e-23	Maml2			Qpct	glutaminyl-peptide cyclotransferase (glutaminyl cyclase)	-1.87310940550658	0.9262194078012	1.13308564307778	0.287118121450504	0.506496403350792	#N/A
29863	ENSMUSG00000019990	Pde7b	phosphodiesterase 7B	-1.41265	1.32887458878405	19.175891608526	1.19209480194307e-05	0.000167217	#N/A			Hs6st2	heparan sulfate 6-O-sulfotransferase 2	-1.87306138130803	4.33761721391079	1.13333285587528	0.287065549668406	0.506490155931735	#N/A
791294	ENSMUSG00000054945	Gm9958	predicted gene 9958	-1.39792	0.356210106763085	9.95025676527123	0.00160826964498182	0.0102903	#N/A			Nap1l2	nucleosome assembly protein 1-like 2	-1.87269519264443	1.90409766628979	1.13096659900778	0.287569255477832	0.506874025291416	#N/A
100503390	NA	Gm17518	predicted gene, 17518	-1.39131	0.0353738090535804	7.95992544807723	0.00478243839671107	0.0247919	#N/A			Dio3os	deiodinase, iodothyronine type III, opposite strand	-1.87268596593235	2.39830169947575	1.13359092189104	0.287010682910134	0.506465414556093	#N/A
66898	ENSMUSG00000038859	Baiap2l1	BAI1-associated protein 2-like 1	-1.3851	6.66846940318776	154.154717034987	2.14248206766694e-35	1.20758e-32	Baiap2l1			Osbpl10	oxysterol binding protein-like 10	-1.87260687163309	0.553740281088357	1.13293208242994	0.287150783512586	0.506496403350792	#N/A
100503237	NA	Gm19605	predicted gene, 19605	-1.37788	1.26032977961489	16.6361436137739	4.5279878171379e-05	0.000532704	Gm19605			Sox12	SRY (sex determining region Y)-box 12	-1.8725666242994	0.861775408698657	1.12681855051716	0.288454966548944	0.507437774831808	#N/A
20500	ENSMUSG00000001095	Slc13a2	solute carrier family 13 (sodium-dependent dicarboxylate transporter), member 2	-1.37486	1.21301871586549	12.3067088110044	0.000451333102083	0.00366986	#N/A			Nfkbid	nuclear factor of kappa light polypeptide gene enhancer in B cells inhibitor, delta	-1.87248133404884	-0.263911919068642	1.13188279120864	0.287374092202521	0.506674071279861	#N/A
67703	ENSMUSG00000032036	Kirrel3	kirre like nephrin family adhesion molecule 3	-1.3719	3.2011425796513	82.1037601017131	1.2912672166413e-19	1.86183e-17	Kirrel3			Gas6	growth arrest specific 6	-1.8722340330319	-0.29689160289684	1.12980277064154	0.287817412167641	0.507092015486737	#N/A
22762	ENSMUSG00000022306	Zfpm2	zinc finger protein, multitype 2	-1.36181	4.68118608053718	69.2112490523885	8.84620524219277e-17	9.70734e-15	#N/A			Mmp3	matrix metallopeptidase 3	-1.87216390643535	1.15075626913386	1.12920978446189	0.287943956048506	0.507162819518904	#N/A
78286	ENSMUSG00000052512	Nav2	neuron navigator 2	-1.34986	5.47965009482215	90.9918836921683	1.44262642184686e-21	2.55551e-19	Nav2			Zmiz1	zinc finger, MIZ-type containing 1	-1.85525454648995	6.86281367347823	149.50621018809	2.2227549300135e-34	1.53123e-18	Zmiz1
20878	ENSMUSG00000027496	Aurka	aurora kinase A	-1.33777	6.7352459632002	178.431362822215	1.06641333274616e-40	8.2647e-38	#N/A			Pmepa1	prostate transmembrane protein, androgen induced 1	-1.80966299398858	8.30121306671356	329.456362428036	1.26238736063719e-73	5.21787e-56	Pmepa1
12296	ENSMUSG00000057914	Cacnb2	calcium channel, voltage-dependent, beta 2 subunit	-1.3239	4.29262817193327	69.8307034891374	6.46191677398731e-17	7.15426e-15	Cacnb2			Phex	phosphate regulating endopeptidase homolog, X-linked	-1.74960162379836	1.31730339939935	7.5419758497744	0.00602779055945181	0.0301221936054241	#N/A
544864	NA	Gm5785	predicted gene 5785	-1.32199	1.19826074176959	17.5825378116232	2.75102931201671e-05	0.000349158	#N/A			Gm15708	predicted gene 15708	-1.7464043230077	0.481876508573013	11.5582554602626	0.000674491082610357	0.00520777672750213	#N/A
74206	ENSMUSG00000030583	Sipa1l3	signal-induced proliferation-associated 1 like 3	-1.31465	6.37081902888799	88.18765776969	5.95301937749211e-21	9.46377e-19	Sipa1l3			B930095G15Rik	RIKEN cDNA B930095G15 gene	-1.7243507112263	2.27335564701151	26.8000880898601	2.25627052753058e-07	5.55783e+08	#N/A
330599	NA	Gm16938	predicted gene, 16938	-1.31193	0.855506364592251	11.1053937422754	0.00086077012548146	0.00617544	#N/A			H1f0	H1 histone family, member 0	-1.70373837516056	9.26069520298654	402.535107394621	1.54553179647006e-89	9.5823e-72	H1f0
93688	ENSMUSG00000022076	Klhl1	kelch-like 1	-1.31034	6.01200908773407	112.729532671058	2.47311093664542e-26	6.81479e-24	Klhl1			Apbb2	amyloid beta (A4) precursor protein-binding, family B, member 2	-1.67451975355544	5.85195556861453	124.499819353586	6.54851059772813e-29	3.00746e-12	Apbb2
18089	ENSMUSG00000044220	Nkx2-3	NK2 homeobox 3	-1.30818	1.28215094513542	17.9259081147298	2.29673236643969e-05	0.00029884	#N/A			Ankrd29	ankyrin repeat domain 29	-1.67169371304955	0.168468238540302	1.90601373698257	0.167406732317973	0.3543604439643	#N/A
13196	ENSMUSG00000022377	Asap1	ArfGAP with SH3 domain, ankyrin repeat and PH domain1	-1.3057	7.25721254127637	88.2604239930704	5.73800679722737e-21	9.24043e-19	Asap1			2610307P16Rik	RIKEN cDNA 2610307P16 gene	-1.65022417128278	0.65301195447736	11.4282843883439	0.000723344456257691	0.00549936925664952	#N/A
50791	ENSMUSG00000040003	Magi2	membrane associated guanylate kinase, WW and PDZ domain containing 2	-1.30513	0.774887836515867	13.4867289743694	0.000240256654911649	0.002173	#N/A			4933421O10Rik	RIKEN cDNA 4933421O10 gene	-1.6062427741218	0.398069226413982	8.01290701195139	0.00464451209370286	0.024424066989786	#N/A
654409	NA	Stk35os1	serine/threonine kinase 35, opposite strand 1	-1.3045	0.843484927283061	14.7380723426791	0.000123526514616898	0.00124531	#N/A			Ext1	exostoses (multiple) 1	-1.59352923171221	6.98313994773716	232.151604421867	2.02359141267807e-52	4.18209e-35	Ext1
97440	ENSMUSG00000069920	B3gnt9	UDP-GlcNAc:betaGal beta-1,3-N-acetylglucosaminyltransferase 9	-1.30047	0.457395288085567	8.3864186378837	0.00378035036633787	0.0204254	#N/A			Nfia	nuclear factor I/A	-1.54415279167333	3.78263671325622	48.8478038742215	2.76614978649166e-12	17958.2	Nfia
666532	ENSMUSG00000067916	Zfp991	zinc finger protein 991	-1.28746	-0.035762099270293	7.24065836912931	0.00712708412620979	0.0339907	Zfp991			Fmnl2	formin-like 2	-1.51225019138424	6.08817247274246	96.6366262759552	8.32931030967917e-23	2.15174e-06	Fmnl2
14013	ENSMUSG00000027684	Mecom	MDS1 and EVI1 complex locus	-1.26978	5.89983917160066	73.6803358015796	9.18493502643489e-18	1.16218e-15	#N/A			Ncmap	noncompact myelin associated protein	-1.50624599592787	-0.175811038900469	8.24719829791304	0.00408149488402042	0.0220717560234859	Ncmap
19296	ENSMUSG00000097039	Pvt1	Pvt1 oncogene	-1.26925	4.04584467052523	72.9171251874987	1.35209850874726e-17	1.6766e-15	Pvt1			Myo1e	myosin IE	-1.50180765513349	6.91895019720275	161.769006911441	4.64680553637948e-37	4.11574e-20	Myo1e
17127	ENSMUSG00000032402	Smad3	SMAD family member 3	-1.26356	7.44583550554512	110.210885567905	8.81014670981552e-26	2.32438e-23	Smad3			Ccl20	chemokine (C-C motif) ligand 20	-1.48982462454247	1.20939684406493	2.32159257211283	0.127589337989281	0.294075106948388	#N/A
17986	ENSMUSG00000040138	Ndp	Norrie disease (pseudoglioma) (human)	-1.26312	3.02631120890289	48.9842690502534	2.58023594974256e-12	1.63239e-10	#N/A			Clca3a2	chloride channel accessory 3A2	-1.48416555334233	0.715315701957069	7.24809510082647	0.00709762664708067	0.0343254954851015	#N/A
319982	ENSMUSG00000106951	5930430L01Rik	RIKEN cDNA 5930430L01 gene	-1.26257	1.69484535186334	20.1141821454484	7.29537017859545e-06	0.00010886	#N/A			Galnt18	polypeptide N-acetylgalactosaminyltransferase 18	-1.48410537847472	2.33818672060407	2.36624399425284	0.123985042561015	0.288131760079219	#N/A
100502854	NA	D030029J20Rik	RIKEN cDNA D030029J20 gene	-1.2572	4.45067676047884	40.2163816292387	2.27333930593108e-10	1.02507e-08	D030029J20Rik			Maml2	mastermind like transcriptional coactivator 2	-1.48330925423955	5.24644159513764	106.089965269879	7.04625364795453e-25	2.2993e-08	Maml2
12048	ENSMUSG00000007659	Bcl2l1	BCL2-like 1	-1.25451	6.87549787876629	142.401349433919	7.94556627815732e-33	3.17823e-30	Bcl2l1			Epha4	Eph receptor A4	-1.48328768618848	6.18326768936314	114.779432920942	8.79561460956912e-27	3.20781e-10	#N/A
73449	ENSMUSG00000073598	1700066B19Rik	RIKEN cDNA 1700066B19 gene	-1.25294	0.183909189123918	6.48841376674048	0.0108579820351079	0.0472086	1700066B19Rik			Smad3	SMAD family member 3	-1.47909219991672	7.44583550554512	147.766623460405	5.33514688925737e-34	3.48189e-17	Smad3
11856	ENSMUSG00000031355	Arhgap6	Rho GTPase activating protein 6	-1.2475	4.62034657264306	66.3772448552388	3.72376182533345e-16	3.91311e-14	Arhgap6			Magi1	membrane associated guanylate kinase, WW and PDZ domain containing 1	-1.46856066365704	5.35311878608658	123.845183420459	9.10797823393424e-29	3.80526e-12	Magi1
71769	ENSMUSG00000035759	Bbs10	Bardet-Biedl syndrome 10 (human)	-1.24493	2.20214212187495	22.0927204422063	2.59793056142149e-06	4.45565e-05	Bbs10			Shb	src homology 2 domain-containing transforming protein B	-1.45429851071709	5.22325693656191	136.857797965211	1.295372612039e-31	6.98375e-15	Shb
320174	NA	A830082K12Rik	RIKEN cDNA A830082K12 gene	-1.23927	3.28148831818878	45.4660965295936	1.55303947062591e-11	8.37291e-10	A830082K12Rik			Pbx1	pre B cell leukemia homeobox 1	-1.44277800018295	7.7048624405353	145.924248669094	1.34865703496451e-33	8.36167e-17	Pbx1
319812	NA	9430018G01Rik	RIKEN cDNA 9430018G01 gene	-1.23146	0.485865664682673	7.86239298778959	0.00504735474557634	0.0259012	#N/A			NA	NA	-1.43979697798758	0.335684239904515	7.02798289544956	0.00802456900219753	0.0378057202231191	NA
11787	ENSMUSG00000029207	Apbb2	amyloid beta (A4) precursor protein-binding, family B, member 2	-1.22288	5.85195556861453	69.9943568052123	5.94743614133793e-17	6.64398e-15	Apbb2			Baiap2l1	BAI1-associated protein 2-like 1	-1.43880271057621	6.66846940318776	162.234044720724	3.67753615296632e-37	3.5078e-20	Baiap2l1
76832	ENSMUSG00000050555	Hyls1	HYLS1, centriolar and ciliogenesis associated	-1.22198	4.61798488081653	65.9602666915026	4.60105495236063e-16	4.71513e-14	#N/A			2010110K18Rik	RIKEN cDNA 2010110K18 gene	-1.43464902757231	0.492352329306311	9.89075168112785	0.00166111500748357	0.010991369313125	#N/A
98432	ENSMUSG00000044340	Phlpp1	PH domain and leucine rich repeat protein phosphatase 1	-1.21588	5.82176316951887	97.4637464577634	5.48514125835169e-23	1.03054e-20	Phlpp1			Phlpp1	PH domain and leucine rich repeat protein phosphatase 1	-1.43179760875156	5.82176316951887	123.823881968749	9.20628272521128e-29	3.80526e-12	Phlpp1
15270	ENSMUSG00000049932	H2afx	H2A histone family, member X	-1.21424	6.61063742770884	102.150014261564	5.14724569217673e-24	1.20426e-21	H2afx			Tshz2	teashirt zinc finger family member 2	-1.4293911503601	3.62165580458753	25.291606100213	4.92848856636202e-07	1.09719e+09	#N/A
100503447	NA	Gm19696	predicted gene, 19696	-1.20693	2.17793336434303	14.5546050597366	0.000136155466401471	0.001355	#N/A			Efna5	ephrin A5	-1.40987087973285	4.92797163757145	90.3235814200567	2.02227921782677e-21	4.55932e-05	Efna5
109267	ENSMUSG00000029699	Ssc4d	scavenger receptor cysteine rich family, 4 domains	-1.20345	2.61623709955677	23.6871345048531	1.1333767977358e-06	2.17216e-05	#N/A			Gm10023	predicted gene 10023	-1.40601165068853	1.86887566825671	18.7638306530577	1.47946494572507e-05	0.000203611157902229	Gm10023
108058	ENSMUSG00000053819	Camk2d	calcium/calmodulin-dependent protein kinase II, delta	-1.19952	6.93341554970664	141.221734149651	1.43898650446881e-32	5.4071e-30	Camk2d			Ctbp2	C-terminal binding protein 2	-1.39296364903566	6.14278138796702	181.865831538692	1.89690219270558e-41	2.9402e-24	Ctbp2
100503912	NA	NA	NA	-1.19598	0.0449592067204448	6.5571243277621	0.0104465049354408	0.0458375	NA			Susd1	sushi domain containing 1	-1.38635937178957	0.73054093517673	9.24869349409551	0.002356634973347	0.014437882247778	#N/A
71085	ENSMUSG00000025154	Arhgap19	Rho GTPase activating protein 19	-1.19035	6.203401898943	142.956164037112	6.00918321310386e-33	2.4838e-30	#N/A			Adgrg2	adhesion G protein-coupled receptor G2	-1.37871863141972	1.64252539963861	1.19245185452879	0.274835545532786	0.493907357189355	#N/A
319190	ENSMUSG00000068854	Hist2h2be	histone cluster 2, H2be	-1.18829	3.28671702828925	45.7301235564927	1.35719521328737e-11	7.41375e-10	#N/A			Wnt5a	wingless-type MMTV integration site family, member 5A	-1.37749465579924	0.80969391252322	1.19984778239014	0.273352103808277	0.49225358653296	#N/A
12905	ENSMUSG00000045867	Cradd	CASP2 and RIPK1 domain containing adaptor with death domain	-1.17268	2.36519159381933	24.0801722196141	9.24069070244355e-07	1.796e-05	#N/A			Fam241b	family with sequence similarity 241, member B	-1.37635682405622	0.167551640511991	1.17896187833973	0.2775674378419	0.496730826779081	#N/A
268709	ENSMUSG00000021750	Fam107a	family with sequence similarity 107, member A	-1.17165	0.807124889718148	9.97325896694534	0.00158830111048824	0.0101888	#N/A			Pvt1	Pvt1 oncogene	-1.3626461760915	4.04584467052523	70.5304960546792	4.53206149559527e-17	0.535215	Pvt1
12316	ENSMUSG00000033952	Aspm	abnormal spindle microtubule assembly	-1.16921	7.12064542867093	36.4807520888209	1.54181283925164e-09	6.06936e-08	#N/A			Cdkal1	CDK5 regulatory subunit associated protein 1-like 1	-1.35523755251078	3.40037294956028	52.4774101579843	4.3522587777647e-13	3119.54	#N/A
66795	ENSMUSG00000021619	Atg10	autophagy related 10	-1.16726	1.67493442973821	20.2741372783044	6.710152626657e-06	0.000101719	#N/A			Bcl2l1	BCL2-like 1	-1.35495631579262	6.87549787876629	156.40241889837	6.91402358087569e-36	5.35837e-19	Bcl2l1
329427	ENSMUSG00000086544	Chn1os3	chimerin 1, opposite strand 3	-1.15974	0.22541026532713	6.75815098124379	0.00933204085387988	0.0420027	#N/A			Gm11423	predicted gene 11423	-1.35016610406961	0.792852551836314	11.4371976822566	0.000719882788617263	0.00547977076663846	Gm11423
100043102	ENSMUSG00000097184	4632428C04Rik	RIKEN cDNA 4632428C04 gene	-1.15878	0.374338224525955	6.52825604409447	0.0106174005493674	0.046355	#N/A			Thrb	thyroid hormone receptor beta	-1.34388468914021	4.07048778234955	55.2173562549933	1.07911652922031e-13	806.087	Thrb
93694	ENSMUSG00000030157	Clec2d	C-type lectin domain family 2, member d	-1.1558	2.9477684814418	21.0923846998223	4.37663988444505e-06	6.9936e-05	Clec2d			Arhgap6	Rho GTPase activating protein 6	-1.3352370355392	4.62034657264306	67.7556777899151	1.850631270311e-16	1.97826	Arhgap6
14042	ENSMUSG00000061731	Ext1	exostoses (multiple) 1	-1.15527	6.98313994773716	137.147551494582	1.11949651983639e-31	3.96622e-29	Ext1			Entpd8	ectonucleoside triphosphate diphosphohydrolase 8	-1.3256918060499	0.574405720011681	16.9385547853075	3.86093903922513e-05	0.000459392172354456	#N/A
108000	ENSMUSG00000026605	Cenpf	centromere protein F	-1.15421	8.01700937858205	87.5568962766167	8.188993506291e-21	1.26929e-18	#N/A			2210008F06Rik	RIKEN cDNA 2210008F06 gene	-1.31466208294686	1.65373655683575	16.5581426571223	4.71809591911011e-05	0.000549336989642867	#N/A
319486	ENSMUSG00000090564	A430057M04Rik	RIKEN cDNA A430057M04 gene	-1.15193	0.581089742008644	8.44875930486247	0.00365292557385738	0.0198581	#N/A			Sptbn4	spectrin beta, non-erythrocytic 4	-1.29663608888507	1.40178368184514	12.4657855824317	0.000414474169609237	0.00347496937332964	#N/A
66116	ENSMUSG00000057103	Nat8f1	N-acetyltransferase 8 (GCN5-related) family member 1	-1.14822	0.433351763035564	6.88899402555669	0.00867280625286644	0.0395378	#N/A			Gm9752	predicted gene 9752	-1.29299718572135	1.19654586945154	12.9388221768969	0.000321837441149736	0.00280448648647696	#N/A
217653	ENSMUSG00000047534	Mis18bp1	MIS18 binding protein 1	-1.14816	5.43227878311215	50.2121915777883	1.37987855453624e-12	9.24892e-11	#N/A			Klhl1	kelch-like 1	-1.29286678810622	6.01200908773407	99.464225303419	1.99738983180519e-23	5.38427e-07	Klhl1
71602	ENSMUSG00000032220	Myo1e	myosin IE	-1.14798	6.91895019720275	98.7427860037395	2.87522443214676e-23	5.75045e-21	Myo1e			1700066B19Rik	RIKEN cDNA 1700066B19 gene	-1.29268332542851	0.183909189123918	6.67504088608924	0.00977722694641753	0.044212105122281	1700066B19Rik
230126	ENSMUSG00000044813	Shb	src homology 2 domain-containing transforming protein B	-1.14495	5.22325693656191	97.9008105588519	4.39873607305756e-23	8.52255e-21	Shb			BC002163	NADH dehydrogenase Fe-S protein 5 pseudogene	-1.28809889621663	0.181721484356191	4.76640467001764	0.0290203694819477	0.101395486496521	#N/A
72080	ENSMUSG00000026955	Sapcd2	suppressor APC domain containing 2	-1.14267	5.15098147240157	51.8506819065335	5.98858726887802e-13	4.19539e-11	#N/A			NA	NA	-1.27965731136103	1.58346841722536	7.81308246831547	0.00518693548713404	0.0266547865894994	NA
18028	ENSMUSG00000008575	Nfib	nuclear factor I/B	-1.14178	6.53518495058374	77.0172598231869	1.69470425864838e-18	2.24426e-16	Nfib			Plce1	phospholipase C, epsilon 1	-1.27264672301378	6.25075225575391	83.0860873872857	7.85566386561624e-20	0.00147591	Plce1
21676	ENSMUSG00000055320	Tead1	TEA domain family member 1	-1.13707	6.87977857020987	71.7188331432112	2.48152725507274e-17	2.95874e-15	Tead1			Islr	immunoglobulin superfamily containing leucine-rich repeat	-1.2645495580335	0.455890613374909	2.14049097854202	0.143455972393088	0.318505650434072	Islr
16497	ENSMUSG00000027827	Kcnab1	potassium voltage-gated channel, shaker-related subfamily, beta member 1	-1.1227	1.91801604443089	26.5381008312547	2.58391351268946e-07	5.76997e-06	#N/A			Fam129b	family with sequence similarity 129, member B	-1.26173823539194	9.04632628708728	178.658189669238	9.51476093909161e-41	1.31092e-23	#N/A
52662	ENSMUSG00000024544	Ldlrad4	low density lipoprotein receptor class A domain containing 4	-1.12258	3.71919846177374	44.3595571470187	2.73274639148596e-11	1.43585e-09	#N/A			Ccbe1	collagen and calcium binding EGF domains 1	-1.25982541836071	4.86915173921342	76.6605921588028	2.03014282177376e-18	0.0306997	Ccbe1
80287	ENSMUSG00000009585	Apobec3	apolipoprotein B mRNA editing enzyme, catalytic polypeptide 3	-1.12061	7.07449765257093	136.789187483543	1.34091311949073e-31	4.6187e-29	#N/A			Maml3	mastermind like transcriptional coactivator 3	-1.25912836991528	3.4427057537429	26.9145449105232	2.12652506439297e-07	5.28435e+08	#N/A
212670	ENSMUSG00000033486	Catsper2	cation channel, sperm associated 2	-1.11176	1.47727603478712	16.081746735163	6.0665970184062e-05	0.000680776	#N/A			Asap1	ArfGAP with SH3 domain, ankyrin repeat and PH domain1	-1.24830433395594	7.25721254127637	79.7280552447622	4.29656260273613e-19	0.00739964	Asap1
53602	ENSMUSG00000071379	Hpcal1	hippocalcin-like 1	-1.11156	6.49665495268282	142.158588702794	8.9785280639928e-33	3.47918e-30	Hpcal1			Mical2	microtubule associated monooxygenase, calponin and LIM domain containing 2	-1.24618474327668	7.2286292930693	124.233837226077	7.48784844990186e-29	3.31605e-12	Mical2
19418	ENSMUSG00000021708	Rasgrf2	RAS protein-specific guanine nucleotide-releasing factor 2	-1.10851	0.695771745616068	7.86836371405032	0.00503071554644148	0.0258627	#N/A			Csgalnact1	chondroitin sulfate N-acetylgalactosaminyltransferase 1	-1.23718313483219	3.69554998168418	30.3727634414217	3.56498741967962e-08	1.07296e+08	Csgalnact1
100503272	ENSMUSG00000085175	Gm11423	predicted gene 11423	-1.10607	0.792852551836314	8.3908633276956	0.00377111752039139	0.0204022	Gm11423			Krtap1-5	keratin associated protein 1-5	-1.23389971756659	0.432798691911925	8.57935202311793	0.00339996341801209	0.0192070826347836	#N/A
347722	ENSMUSG00000055013	Agap1	ArfGAP with GTPase domain, ankyrin repeat and PH domain 1	-1.10553	6.33177645944829	101.458134075315	7.29899202401313e-24	1.58785e-21	Agap1			Smoc2	SPARC related modular calcium binding 2	-1.22992991315079	0.407558796178749	3.72127044266312	0.053723479674021	0.158952791209225	Smoc2
71409	ENSMUSG00000036053	Fmnl2	formin-like 2	-1.10548	6.08817247274246	54.4628368434292	1.58415493083364e-13	1.22009e-11	Fmnl2			NA	NA	-1.22254707507846	0.0449592067204448	4.94807869372487	0.0261196803696232	0.0937978675306479	NA
26968	ENSMUSG00000037206	Islr	immunoglobulin superfamily containing leucine-rich repeat	-1.10167	0.455890613374909	8.72048768883056	0.00314653861039559	0.0176309	Islr			Large1	LARGE xylosyl- and glucuronyltransferase 1	-1.21951302446747	4.39330467547965	68.0949749756285	1.55807218751696e-16	1.68001	#N/A
234214	ENSMUSG00000031626	Sorbs2	sorbin and SH3 domain containing 2	-1.10097	6.49380790142099	55.4589796903268	9.54297695314943e-14	7.88886e-12	Sorbs2			Gm19569	predicted gene, 19569	-1.21308126624513	0.630917356521971	6.22035517632557	0.0126289775642229	0.053611544606766	#N/A
108907	ENSMUSG00000027306	Nusap1	nucleolar and spindle associated protein 1	-1.10037	6.99088861563566	85.4624497882274	2.36143631821503e-20	3.57095e-18	#N/A			Nav2	neuron navigator 2	-1.2113289802728	5.47965009482215	66.1818273859088	4.11186160442738e-16	4.24892	Nav2
320878	ENSMUSG00000038244	Mical2	microtubule associated monooxygenase, calponin and LIM domain containing 2	-1.09929	7.2286292930693	102.798960138822	3.70944181340632e-24	9.01903e-22	Mical2			Adgrl3	adhesion G protein-coupled receptor L3	-1.2086341959426	4.21883553579053	36.9918783490652	1.18622319843516e-09	4.87059e+06	#N/A
103268	ENSMUSG00000019813	Cep57l1	centrosomal protein 57-like 1	-1.09913	3.85197910828237	38.8807222166404	4.5050764489314e-10	1.93969e-08	#N/A			Hpcal1	hippocalcin-like 1	-1.20374973138246	6.49665495268282	156.107116042802	8.02158790420736e-36	5.85104e-19	Hpcal1
66263	ENSMUSG00000097412	1810014B01Rik	RIKEN cDNA 1810014B01 gene	-1.0957	2.05255115745919	12.4152548640975	0.000425840892085938	0.00350859	#N/A			Tpk1	thiamine pyrophosphokinase	-1.20142262730497	2.43047851992657	31.4309936927752	2.06655629773525e-08	6.52043e+07	#N/A
243372	ENSMUSG00000007216	Zfp775	zinc finger protein 775	-1.09344	2.60872158172011	22.9615911964336	1.65270656647969e-06	2.99176e-05	#N/A			Sipa1l3	signal-induced proliferation-associated 1 like 3	-1.20103188879666	6.37081902888799	71.6485673494181	2.57148717437256e-17	0.315707	Sipa1l3
66443	ENSMUSG00000044469	Tnfaip8l1	tumor necrosis factor, alpha-induced protein 8-like 1	-1.0923	4.58013512867882	46.2939512155745	1.01777678761445e-11	5.81587e-10	#N/A			Tmem117	transmembrane protein 117	-1.19800824014531	2.45704585500325	27.8072696111417	1.34021580430777e-07	3.46945e+08	#N/A
73490	ENSMUSG00000047022	Mipol1	mirror-image polydactyly 1	-1.09209	1.74602938738483	15.3446690361039	8.95733155646122e-05	0.000953398	#N/A			Cmip	c-Maf inducing protein	-1.19408255848385	6.55638440746285	136.621879094834	1.45879141788925e-31	7.53709e-15	#N/A
64074	ENSMUSG00000023886	Smoc2	SPARC related modular calcium binding 2	-1.08659	0.407558796178749	9.36332359761628	0.00221370371282103	0.0133382	Smoc2			Unc13c	unc-13 homolog C	-1.1886968822844	5.05701821230981	59.1868330713602	1.43390089451564e-14	120.138	#N/A
319415	ENSMUSG00000044499	Hs3st5	heparan sulfate (glucosamine) 3-O-sulfotransferase 5	-1.08536	1.53101774154442	15.4809411499858	8.33413638242371e-05	0.000894747	#N/A			Ankrd11	ankyrin repeat domain 11	-1.17634701734121	7.65634346101012	92.5104051412333	6.6971737055991e-22	1.62833e-05	#N/A
239985	ENSMUSG00000069729	Arid1b	AT rich interactive domain 1B (SWI-like)	-1.08291	5.49999435260583	71.2195695828177	3.19602329965134e-17	3.73874e-15	Arid1b			Nutf2-ps1	nuclear transport factor 2, pseudogene 1	-1.1758040106294	0.153515896313716	3.34187534301262	0.0675375930105249	0.188150596525222	#N/A
100503915	ENSMUSG00000071724	Smpd5	sphingomyelin phosphodiesterase 5	-1.08089	3.26758381496148	20.6738771067533	5.44538635545325e-06	8.44035e-05	#N/A			Nr3c2	nuclear receptor subfamily 3, group C, member 2	-1.17525861534551	3.30211004064012	18.9149978564415	1.3667394015308e-05	0.000189995163441501	#N/A
218581	ENSMUSG00000021697	Depdc1b	DEP domain containing 1B	-1.08003	4.52132302166499	59.1549822991328	1.45729903350342e-14	1.30004e-12	#N/A			Il5ra	interleukin 5 receptor, alpha	-1.17467728611399	7.81028244814758	85.3366980371978	2.51649198483837e-20	0.00048757	#N/A
93742	ENSMUSG00000025812	Pard3	par-3 family cell polarity regulator	-1.07963	5.59526831130433	72.3308219949232	1.81982768782872e-17	2.21234e-15	Pard3			Sorbs2	sorbin and SH3 domain containing 2	-1.1735916344553	6.49380790142099	59.2928844453634	1.35866932639516e-14	114.609	Sorbs2
66961	ENSMUSG00000092274	Neat1	nuclear paraspeckle assembly transcript 1 (non-protein coding)	-1.07907	9.29650224748884	161.991670471621	4.15440296185355e-37	2.71129e-34	#N/A			Bbs10	Bardet-Biedl syndrome 10 (human)	-1.17328012222132	2.20214212187495	19.0169937790835	1.29559449636381e-05	0.000182256171296168	Bbs10
13640	ENSMUSG00000048915	Efna5	ephrin A5	-1.07905	4.92797163757145	61.2729031630534	4.96871827871786e-15	4.70321e-13	Efna5			Tanc1	tetratricopeptide repeat, ankyrin repeat and coiled-coil containing 1	-1.17188942135653	6.72047923243458	80.1173305017728	3.52824223716583e-19	0.00625003	Tanc1
320924	ENSMUSG00000046318	Ccbe1	collagen and calcium binding EGF domains 1	-1.07883	4.86915173921342	70.8981923591873	3.76142433097768e-17	4.35903e-15	Ccbe1			Gpsm3	G-protein signalling modulator 3 (AGS3-like, C. elegans)	-1.17116065449191	0.776271864032164	7.38353773534781	0.00658235643838786	0.0322613517138377	#N/A
15372	ENSMUSG00000050100	Hmx2	H6 homeobox 2	-1.07762	1.14028988765643	11.7980858021288	0.000592916528666132	0.00456656	#N/A			Cacnb2	calcium channel, voltage-dependent, beta 2 subunit	-1.17097716119574	4.29262817193327	46.4586906110274	9.35704320516194e-12	55679	Cacnb2
328287	NA	Gm20554	predicted gene, 20554	-1.07463	2.2637286017594	16.4768403433473	4.92479905760301e-05	0.000570191	#N/A			Tead1	TEA domain family member 1	-1.16425078375901	6.87977857020987	74.38149889778	6.43896309009745e-18	0.0917737	Tead1
21834	ENSMUSG00000021779	Thrb	thyroid hormone receptor beta	-1.07261	4.07048778234955	46.465459025179	9.32477784245325e-12	5.40314e-10	Thrb			Camk2d	calcium/calmodulin-dependent protein kinase II, delta	-1.16079075219169	6.93341554970664	128.001634436214	1.12150576960648e-29	5.34872e-13	Camk2d
328329	ENSMUSG00000034751	Mast4	microtubule associated serine/threonine kinase family member 4	-1.06261	6.43060092907846	38.8593939159459	4.5545684517778e-10	1.95421e-08	Mast4			Gm19605	predicted gene, 19605	-1.15208803765512	1.26032977961489	10.0646186086397	0.00151143850517258	0.0101526746826327	Gm19605
100040465	NA	NA	NA	-1.05633	0.529508143089831	6.42045523258833	0.0112813238792841	0.0487077	NA			D030029J20Rik	RIKEN cDNA D030029J20 gene	-1.15104633820069	4.45067676047884	34.8167743729728	3.62238945033613e-09	1.34484e+07	D030029J20Rik
12286	ENSMUSG00000034656	Cacna1a	calcium channel, voltage-dependent, P/Q type, alpha 1A subunit	-1.05262	1.57593748871604	13.6687836021692	0.00021804914212951	0.00200431	#N/A			Pard3	par-3 family cell polarity regulator	-1.15034464660694	5.59526831130433	77.1559340728322	1.57979264946399e-18	0.0247967	Pard3
107995	ENSMUSG00000006398	Cdc20	cell division cycle 20	-1.05108	7.2517313969015	112.674468842329	2.5427569252813e-26	6.85439e-24	#N/A			B430319G15Rik	RIKEN cDNA B430319G15 gene	-1.14979731994344	0.438577173257085	4.19756989443816	0.0404819514147656	0.129075905770916	B430319G15Rik
69544	ENSMUSG00000034379	Wdr5b	WD repeat domain 5B	-1.04512	1.17798870065767	8.94478594302638	0.00278262700187895	0.0159743	#N/A			Tcf7l2	transcription factor 7 like 2, T cell specific, HMG box	-1.14922195121566	4.66326190614886	58.5492284471201	1.98267406652724e-14	163.901	#N/A
14349	ENSMUSG00000070583	Fv1	Friend virus susceptibility 1	-1.04168	3.22477972723739	20.9786044538296	4.64441208693329e-06	7.33548e-05	#N/A			Eps8l3	EPS8-like 3	-1.14248286547719	1.27869454058151	7.01616204385039	0.00807771901402277	0.0380272269452856	#N/A
56546	ENSMUSG00000040364	Sec1	secretory blood group 1	-1.03561	1.59806620468584	12.3293771627289	0.000445885155380178	0.00363509	#N/A			Anks6	ankyrin repeat and sterile alpha motif domain containing 6	-1.14113036065275	1.02678448668822	2.24835078213655	0.133756889206915	0.303825870336279	#N/A
268515	ENSMUSG00000039741	Bahcc1	BAH domain and coiled-coil containing 1	-1.02948	6.32438121294307	42.2912315223227	7.86443720200019e-11	3.8698e-09	#N/A			E230001N04Rik	RIKEN cDNA E230001N04 gene	-1.13924462236695	0.300680949334134	4.80996818907239	0.0282955675916624	0.0994515414219427	#N/A
269437	ENSMUSG00000036834	Plch1	phospholipase C, eta 1	-1.02451	6.32151791329842	44.1867217890307	2.98499214080317e-11	1.55521e-09	Plch1			Nfib	nuclear factor I/B	-1.13885781216973	6.53518495058374	74.2783853728483	6.78422714463672e-18	0.0955959	Nfib
76527	ENSMUSG00000031750	Il34	interleukin 34	-1.02384	2.94263674229251	30.0727687665512	4.16133788604108e-08	1.13408e-06	#N/A			Gzme	granzyme E	-1.13624904309005	3.73087427145878	17.0264587045584	3.68625534856349e-05	0.000440361910618375	#N/A
319162	ENSMUSG00000078851	Hist3h2a	histone cluster 3, H2a	-1.01871	2.76357431730516	23.7797732861289	1.08011562851365e-06	2.08296e-05	#N/A			Pdgfc	platelet-derived growth factor, C polypeptide	-1.13389144910639	5.73195759218672	99.6081788706009	1.85735826080898e-23	5.23437e-07	#N/A
18027	ENSMUSG00000028565	Nfia	nuclear factor I/A	-1.01681	3.78263671325622	24.20860922628	8.64449962060535e-07	1.68806e-05	Nfia			Tnfrsf26	tumor necrosis factor receptor superfamily, member 26	-1.13354015767457	1.18651399292808	7.37631357989653	0.00660885003827	0.0323656163011643	#N/A
234356	ENSMUSG00000036356	Csgalnact1	chondroitin sulfate N-acetylgalactosaminyltransferase 1	-1.01265	3.69554998168418	34.3679926561204	4.5616368771141e-09	1.62545e-07	Csgalnact1			NA	NA	-1.13209973691381	2.71768961203169	10.0611377107769	0.00151429684642942	0.010155370954962	NA
629159	ENSMUSG00000101225	1700008J07Rik	RIKEN cDNA 1700008J07 gene	-1.01192	1.62453108090216	14.9760314389639	0.000108885461321085	0.00112234	#N/A			Rbms1	RNA binding motif, single stranded interacting protein 1	-1.12759621022289	6.8991906351587	53.374899499263	2.75595810793148e-13	2034.16	#N/A
13017	ENSMUSG00000030970	Ctbp2	C-terminal binding protein 2	-1.01064	6.14278138796702	102.051672043549	5.40922297386416e-24	1.21953e-21	Ctbp2			Dock4	dedicator of cytokinesis 4	-1.12532486149071	5.21813730695534	40.6213382301615	1.84777786562794e-10	888079	#N/A
12449	ENSMUSG00000072082	Ccnf	cyclin F	-1.01064	6.57983138989233	108.687249702385	1.90023160369555e-25	4.80875e-23	#N/A			Myo10	myosin X	-1.12524073642356	7.66728881790842	69.9821305745472	5.9844135763909e-17	0.687099	#N/A
212198	ENSMUSG00000040877	Wdr25	WD repeat domain 25	-1.01026	1.62997270256429	7.90369133607303	0.00493340194224478	0.0254468	#N/A			BC025920	zinc finger protein pseudogene	-1.12443282257296	1.4401658559533	11.618188662724	0.000653099736494043	0.0050742084790264	BC025920
100504196	NA	Gm10023	predicted gene 10023	-1.0071	1.86887566825671	10.6970396992874	0.00107307100133633	0.00739638	Gm10023			E230025N22Rik	Riken cDNA E230025N22 gene	-1.12430367381262	1.62389752513639	9.18191747916136	0.00244417824980026	0.0148261011769466	#N/A
269023	ENSMUSG00000052713	Zfp608	zinc finger protein 608	-1.00562	4.59823939828406	31.3439967267575	2.16125943850324e-08	6.29099e-07	Zfp608			Ski	ski sarcoma viral oncogene homolog (avian)	-1.12410757611964	6.56520235051624	105.685039204424	8.64375117105561e-25	2.74827e-08	#N/A
74055	ENSMUSG00000024998	Plce1	phospholipase C, epsilon 1	-1.00433	6.25075225575391	54.2385145129441	1.77572032623562e-13	1.34262e-11	Plce1			Mir31	microRNA 31	-1.12323190417535	1.76221295357551	9.09099598095224	0.00256870948760614	0.0153806727318481	#N/A
66860	ENSMUSG00000035168	Tanc1	tetratricopeptide repeat, ankyrin repeat and coiled-coil containing 1	-1.0007	6.72047923243458	59.5047150203485	1.22001469418736e-14	1.09625e-12	Tanc1			Rpl32l	ribosomal protein L32-like	-1.12293625616036	-0.124917776248062	4.81397709058955	0.0282298218833359	0.099333084947039	#N/A
												D730005E14Rik	RIKEN cDNA D730005E14 gene	-1.12233948072362	3.36672879673902	38.0647667745518	6.84348092834565e-10	2.9671e+06	#N/A
												Zfp608	zinc finger protein 608	-1.1203309633246	4.59823939828406	38.604379598784	5.19023285540663e-10	2.27417e+06	Zfp608
												A830082K12Rik	RIKEN cDNA A830082K12 gene	-1.11433775016701	3.28148831818878	32.5173129627415	1.1813542508933e-08	3.93785e+07	A830082K12Rik
												Gjb5	gap junction protein, beta 5	-1.11417364328979	0.0313886874578946	6.40466254042254	0.0113821058034171	0.0495917470001309	#N/A
												AA388235	expressed sequence AA388235	-1.11265263052903	1.61677994113163	17.2938353080347	3.20224044535013e-05	0.000390056792950311	#N/A
												Map3k5	mitogen-activated protein kinase kinase kinase 5	-1.11234356432267	5.87845910486467	114.034781973464	1.28042683419819e-26	4.41036e-10	#N/A
												Samd4	sterile alpha motif domain containing 4	-1.10919423058158	5.42989181362711	55.8969318112667	7.63716557102323e-14	584.573	#N/A
												St3gal6	ST3 beta-galactoside alpha-2,3-sialyltransferase 6	-1.10883496208648	6.27514351709244	73.3623477229155	1.07904993684538e-17	0.145437	#N/A
												Fndc3b	fibronectin type III domain containing 3B	-1.10433887038617	6.63714249906225	40.4671883276494	1.99945729879102e-10	957269	#N/A
												D630003M21Rik	RIKEN cDNA D630003M21 gene	-1.10228102909247	1.40338518917146	9.40007773951424	0.00216976242570423	0.0135133370561188	#N/A
												Gm19426	predicted gene, 19426	-1.0972894665644	1.013429781743	7.30898853847187	0.00686105351120796	0.0333344838980437	#N/A
												Trio	triple functional domain (PTPRF interacting)	-1.09425942947934	6.15341050411363	46.2885355515274	1.02059385162999e-11	59695.1	#N/A
												Hist1h1c	histone cluster 1, H1c	-1.08791326450384	5.31941039584783	61.626487423153	4.15195609823212e-15	37.8561	#N/A
												Stag1	stromal antigen 1	-1.08434702653517	6.32025369967537	88.0784941889345	6.29078795272486e-21	1.35957e-05	#N/A
												Pacrg	PARK2 co-regulated	-1.08317500580151	3.67582428708417	29.9513402159247	4.43025568957894e-08	1.30487e+08	#N/A
												Mbnl2	muscleblind like splicing factor 2	-1.07957666742672	7.11062631493491	46.0328997654938	1.1628371376809e-11	67695.7	#N/A
												Kcnk2	potassium channel, subfamily K, member 2	-1.0776199983202	2.7790760664691	33.6056587843461	6.74960820200656e-09	2.3777e+07	#N/A
												Tiam2	T cell lymphoma invasion and metastasis 2	-1.07675090267133	6.45385857709949	96.0586871009797	1.1152796093911e-22	2.76589e-06	#N/A
												Dlg1	discs large MAGUK scaffold protein 1	-1.07630679283788	7.20482563775592	91.2106651036803	1.29162215316705e-21	3.02191e-06	#N/A
												Gm6498	glyceraldehyde-3-phosphate dehydrogenase pseudogene	-1.07544290160793	0.323343586305455	4.0839226536266	0.0432930423629788	0.135598314044187	#N/A
												H2afx	H2A histone family, member X	-1.07540676626196	6.61063742770884	79.828528796361	4.08353774363644e-19	0.00713181	H2afx
												Lrrfip1	leucine rich repeat (in FLII) interacting protein 1	-1.07480004016469	8.38282844311866	100.37303355129	1.2623513478399e-23	3.72694e-07	#N/A
												Zc3h6	zinc finger CCCH type containing 6	-1.07225389975876	2.22986521605826	18.3089878639595	1.87818954493391e-05	0.000249620046700755	#N/A
												Ptprr	protein tyrosine phosphatase, receptor type, R	-1.07164604399327	3.38435515258735	48.2855403615764	3.68459197951841e-12	23692.6	#N/A
												Stxbp6	syntaxin binding protein 6 (amisyn)	-1.06766514084352	3.78348092743652	32.4234163279496	1.23983445367042e-08	4.07797e+07	#N/A
												Lmnb1	lamin B1	-1.06758668090532	7.15799487556788	132.804861661786	9.97500214894523e-31	4.9476e-14	#N/A
												Tacc2	transforming, acidic coiled-coil containing protein 2	-1.06626651550144	6.28041341975021	110.509393315412	7.57854523602411e-26	2.53984e-09	#N/A
												Rslcan18	regulator of sex-limitation candidate 18	-1.05940395803443	1.12614138732839	5.92982372687752	0.0148867308833839	0.0609024952009106	#N/A
												Ano6	anoctamin 6	-1.05894852907035	8.13338648394276	144.073699578161	3.42355696163987e-33	2.02153e-16	#N/A
												Ank	progressive ankylosis	-1.05707972933261	7.98168545481738	160.969913942423	6.94604676857508e-37	5.74207e-20	#N/A
												1110019D14Rik	RIKEN cDNA 1110019D14 gene	-1.0566912418637	1.41502297237742	12.5204779854323	0.000402515901913323	0.00339075895633505	#N/A
												Gm16144	predicted gene 16144	-1.05656185039685	1.41840286847907	13.0358890031606	0.000305578133768796	0.00267596670814482	#N/A
												AW554918	expressed sequence AW554918	-1.04478519505356	4.01700960239266	30.8830298261617	2.74057780322423e-08	8.57468e+07	#N/A
												Peak1	pseudopodium-enriched atypical kinase 1	-1.04368924087052	7.4513858394891	29.9423400642192	4.45086725960287e-08	1.30784e+08	#N/A
												A930033H14Rik	RIKEN cDNA A930033H14 gene	-1.04323880652095	0.704930004023721	6.733930804625	0.00945959140373471	0.0431853351643343	#N/A
												Gpr39	G protein-coupled receptor 39	-1.04299765647127	4.70041788654697	59.8778372275964	1.00931637596071e-14	86.9134	#N/A
												Srgap3	SLIT-ROBO Rho GTPase activating protein 3	-1.04187912958324	2.56061539574871	9.8252314318548	0.00172134040540828	0.011287478068251	#N/A
												NA	NA	-1.04038905748554	1.05320834066267	4.1804610577997	0.040892574718435	0.130150905161343	NA
												Igf1r	insulin-like growth factor I receptor	-1.04005676218549	6.01346066328576	87.8932802002019	6.90829719179252e-21	0.000145191	#N/A
												Kirrel3	kirre like nephrin family adhesion molecule 3	-1.03779736786813	3.2011425796513	23.0653846164853	1.56584522970491e-06	2.97799e+09	Kirrel3
												Nepn	nephrocan	-1.0368280543099	-0.687134274414944	4.27165321470469	0.0387532093152418	0.124980385228215	#N/A
												Arid1b	AT rich interactive domain 1B (SWI-like)	-1.03465778491977	5.49999435260583	61.1395863446382	5.31682551837682e-15	47.1608	Arid1b
												Clmp	CXADR-like membrane protein	-1.03347983420035	2.39972449350979	27.3278419036216	1.71720958962277e-07	4.33674e+08	#N/A
												Clec2d	C-type lectin domain family 2, member d	-1.03074637416215	2.9477684814418	17.2140305406475	3.33960774485576e-05	0.000404405625353627	Clec2d
												Mgat5	mannoside acetylglucosaminyltransferase 5	-1.02979658749959	4.49450365695531	12.037833510345	0.00052131527349986	0.0042195231014349	#N/A
												Airn	antisense Igf2r RNA	-1.02937423260627	1.92661991830662	10.5702367873197	0.00114923004707167	0.00810145115616183	#N/A
												Mast4	microtubule associated serine/threonine kinase family member 4	-1.0284606717056	6.43060092907846	35.3480574469708	2.75743452189754e-09	1.05531e+07	Mast4
												Atxn1	ataxin 1	-1.02801132674416	4.10949926058126	35.0136870360884	3.27395898962651e-09	1.2228e+07	#N/A
												Asap2	ArfGAP with SH3 domain, ankyrin repeat and PH domain 2	-1.0267265590946	5.66959713153676	51.3744365387736	7.63259841779467e-13	534.713	#N/A
												Ccdc191	coiled-coil domain containing 191	-1.02537955420551	3.68436439087305	33.9119034832497	5.76648142812728e-09	2.05472e+07	#N/A
												Plch1	phospholipase C, eta 1	-1.02516988245867	6.32151791329842	43.4704572678966	4.30408455508809e-11	233060	Plch1
												Runx1	runt related transcription factor 1	-1.02112620814689	5.64307868634609	73.9024370482898	8.2074917457427e-18	0.111838	#N/A
												Pgbd1	piggyBac transposable element derived 1	-1.02107324735312	0.683876021173512	7.85721918044084	0.00506181844392594	0.0260983570497637	#N/A
												Lrrk1	leucine-rich repeat kinase 1	-1.02047145866907	7.22973519676903	74.1256316154887	7.33003675228118e-18	0.102126	#N/A
												Wincr1	WNT induced non-coding RNA 1	-1.01828219486945	4.98371417633637	52.5716272078942	4.14839224233235e-13	3008.19	#N/A
												NA	NA	-1.01740826751914	7.63498288786184	75.7912077139092	3.15301913669134e-18	0.0471053	NA
												Slc4a9	solute carrier family 4, sodium bicarbonate cotransporter, member 9	-1.01542223048304	0.483700562996508	3.8812950415644	0.0488268809325643	0.148141258518179	#N/A
												Tomt	transmembrane O-methyltransferase	-1.01524707172115	0.775426457598223	4.3845237413144	0.0362666227952551	0.118938408532442	#N/A
												Agap1	ArfGAP with GTPase domain, ankyrin repeat and PH domain 1	-1.01157774850138	6.33177645944829	85.6397580820441	2.15890801482818e-20	0.000424928	Agap1
												Tmeff1	transmembrane protein with EGF-like and two follistatin-like domains 1	-1.00516111143848	0.862698143642921	0.563154963468104	0.452991845610655	0.661874836439405	#N/A
												Srgap2	SLIT-ROBO Rho GTPase activating protein 2	-1.00398140755016	6.16873603474263	82.8296914917332	8.94364191444752e-20	0.0016309	#N/A
												Omd	osteomodulin	-1.00060707477329	-0.116048106938461	3.90289739870549	0.0482029089611667	0.146858985532793	#N/A
												Ppp2r5e	protein phosphatase 2, regulatory subunit B', epsilon	-1.0042644680005	6.08674948404662	71.5906588210333	2.64807342919142e-17	0.321923	#N/A

## Sheet: Only down in KP+E vs KP
ENTREZID	ENSEMBL	SYMBOL	GENENAME	logFC	logCPM	LR	PValue	FDR	DNA damage related
SYMBOL	GENENAME	9030025P20Rik	RIKEN cDNA 9030025P20 gene	-3.0666	-0.0391193092571076	20.8473803845271	4.9737204458641e-06	7.77732e-05
230098	ENSMUSG00000051517	Arhgef39	Rho guanine nucleotide exchange factor (GEF) 39	-2.46211	2.76689661667515	126.932738631942	1.92177574674546e-29	6.27106e-27												KP+Eto/KP : 80 among 141 down are missing in the up of KPN+Eto/KPN
208084	ENSMUSG00000041064	Pif1	PIF1 5'-to-3' DNA helicase	-2.30638	4.57244934410806	297.399199598048	1.21452449562997e-66	1.67334e-63	Genome maintenance
321010	NA	1700006J14Rik	RIKEN cDNA 1700006J14 gene	-2.21654	0.366967568750725	11.4893999737491	0.000699942296426861	0.00520341
74341	NA	G630025P09Rik	RIKEN cDNA G630025P09 gene	-2.18793	-0.200983224884899	11.590475016353	0.000662904772117351	0.00498485
78575	ENSMUSG00000103622	A530020G20Rik	RIKEN cDNA A530020G20 gene	-2.05397	1.07642061788093	16.4091365262361	5.10386243103119e-05	0.000588725
15364	ENSMUSG00000056758	Gm5577	predicted gene 5577	-1.98559	1.96165979711157	59.6989547574771	1.10535233569755e-14	1.00533e-12
319839	NA	Golga7b	golgi autoantigen, golgin subfamily a, 7B	-1.87279	-0.151895503595656	7.33163163732777	0.00677515233037295	0.0326454
434064	ENSMUSG00000084950	Sat2	spermidine/spermine N1-acetyl transferase 2	-1.86535	0.554619963406544	17.0331374187153	3.67331265294505e-05	0.000447877
71146	ENSMUSG00000042532	1700018A04Rik	RIKEN cDNA 1700018A04 gene	-1.76885	-0.343840324080712	11.0423656363822	0.00089053154603108	0.00633903
69215	ENSMUSG00000069835	Psrc1	proline/serine-rich coiled-coil 1	-1.67836	3.9014110842496	78.6295914388734	7.49187306566888e-19	1.03221e-16
71307	ENSMUSG00000038408	1810008I18Rik	RIKEN cDNA 1810008I18 gene	-1.66478	1.11714653982064	13.2005269932289	0.000279870409132112	0.00246827
14958	ENSMUSG00000096210	Gm19966	predicted gene, 19966	-1.61569	0.190715045598044	14.4951365210891	0.000140521871296961	0.00139286
56742	ENSMUSG00000068744	2210417A02Rik	RIKEN cDNA 2210417A02 gene	-1.61115	0.634474824884731	14.9263119077444	0.000111792873653828	0.00114713
100503969	NA	Ankdd1b	ankyrin repeat and death domain containing 1B	-1.53816	0.770397125712576	11.2838767700609	0.000781831209889469	0.00571112
230822	ENSMUSG00000043924	Schip1	schwannomin interacting protein 1	-1.5241	0.717439785596507	16.3645288512528	5.22540455979508e-05	0.00060051
100503921	NA	2410022M11Rik	RIKEN cDNA 2410022M11 gene	-1.51085	0.0804617592580274	10.60310155416	0.00112898117254458	0.00772166
70138	ENSMUSG00000086494	Chac1	ChaC, cation transport regulator 1	-1.4984	3.79858964615715	62.0641780831859	3.32444180639718e-15	3.22055e-13
65112	ENSMUSG00000038400	Zfp133-ps	zinc finger protein 133, pseudogene	-1.48329	0.513074133316043	11.2161260082221	0.00081089593016502	0.00588018
14924	ENSMUSG00000045095	Plk1	polo like kinase 1	-1.44923	6.8724674561726	211.466208713718	6.57636329802178e-48	6.79558e-45	Plk1 targets and regulates many key factors in the process of damage response
268319	ENSMUSG00000074862	Pde7b	phosphodiesterase 7B	-1.41265	1.32887458878405	19.175891608526	1.19209480194307e-05	0.000167217
271144	ENSMUSG00000047117	Gm9958	predicted gene 9958	-1.39792	0.356210106763085	9.95025676527123	0.00160826964498182	0.0102903
30953	ENSMUSG00000027777	Gm17518	predicted gene, 17518	-1.39131	0.0353738090535804	7.95992544807723	0.00478243839671107	0.0247919
100503842	ENSMUSG00000100017	Slc13a2	solute carrier family 13 (sodium-dependent dicarboxylate transporter), member 2	-1.37486	1.21301871586549	12.3067088110044	0.000451333102083	0.00366986
69065	ENSMUSG00000027313	Zfpm2	zinc finger protein, multitype 2	-1.36181	4.68118608053718	69.2112490523885	8.84620524219277e-17	9.70734e-15	ZFPM2-AS1 regulates XRCC4 by sponging miR-3065-5p to promote GS and HCC progression.
328365	ENSMUSG00000007817	Aurka	aurora kinase A	-1.33777	6.7352459632002	178.431362822215	1.06641333274616e-40	8.2647e-38	G1 DNA damage checkpoint
668917	ENSMUSG00000083674	Gm5785	predicted gene 5785	-1.32199	1.19826074176959	17.5825378116232	2.75102931201671e-05	0.000349158
18817	ENSMUSG00000030867	Gm16938	predicted gene, 16938	-1.31193	0.855506364592251	11.1053937422754	0.00086077012548146	0.00617544
18514	ENSMUSG00000052534	Nkx2-3	NK2 homeobox 3	-1.30818	1.28215094513542	17.9259081147298	2.29673236643969e-05	0.00029884
270118	ENSMUSG00000031925	Magi2	membrane associated guanylate kinase, WW and PDZ domain containing 2	-1.30513	0.774887836515867	13.4867289743694	0.000240256654911649	0.002173	Promotes PTEN function
29863	ENSMUSG00000019990	Stk35os1	serine/threonine kinase 35, opposite strand 1	-1.3045	0.843484927283061	14.7380723426791	0.000123526514616898	0.00124531
791294	ENSMUSG00000054945	B3gnt9	UDP-GlcNAc:betaGal beta-1,3-N-acetylglucosaminyltransferase 9	-1.30047	0.457395288085567	8.3864186378837	0.00378035036633787	0.0204254
100503390	NA	Mecom	MDS1 and EVI1 complex locus	-1.26978	5.89983917160066	73.6803358015796	9.18493502643489e-18	1.16218e-15
66898	ENSMUSG00000038859	Ndp	Norrie disease (pseudoglioma) (human)	-1.26312	3.02631120890289	48.9842690502534	2.58023594974256e-12	1.63239e-10
100503237	NA	5930430L01Rik	RIKEN cDNA 5930430L01 gene	-1.26257	1.69484535186334	20.1141821454484	7.29537017859545e-06	0.00010886
20500	ENSMUSG00000001095	9430018G01Rik	RIKEN cDNA 9430018G01 gene	-1.23146	0.485865664682673	7.86239298778959	0.00504735474557634	0.0259012
67703	ENSMUSG00000032036	Hyls1	HYLS1, centriolar and ciliogenesis associated	-1.22198	4.61798488081653	65.9602666915026	4.60105495236063e-16	4.71513e-14
22762	ENSMUSG00000022306	Gm19696	predicted gene, 19696	-1.20693	2.17793336434303	14.5546050597366	0.000136155466401471	0.001355
78286	ENSMUSG00000052512	Ssc4d	scavenger receptor cysteine rich family, 4 domains	-1.20345	2.61623709955677	23.6871345048531	1.1333767977358e-06	2.17216e-05
20878	ENSMUSG00000027496	Arhgap19	Rho GTPase activating protein 19	-1.19035	6.203401898943	142.956164037112	6.00918321310386e-33	2.4838e-30	upregulated upon UV, cell prolig
12296	ENSMUSG00000057914	Hist2h2be	histone cluster 2, H2be	-1.18829	3.28671702828925	45.7301235564927	1.35719521328737e-11	7.41375e-10	Irreparable levels of DNA damage induce HIST2H2BE transcription
544864	NA	Cradd	CASP2 and RIPK1 domain containing adaptor with death domain	-1.17268	2.36519159381933	24.0801722196141	9.24069070244355e-07	1.796e-05	DNA Damage induced apoptosis
74206	ENSMUSG00000030583	Fam107a	family with sequence similarity 107, member A	-1.17165	0.807124889718148	9.97325896694534	0.00158830111048824	0.0101888	putative tumor suppr
330599	NA	Aspm	abnormal spindle microtubule assembly	-1.16921	7.12064542867093	36.4807520888209	1.54181283925164e-09	6.06936e-08	DSBs repair, recruited to DSBs
93688	ENSMUSG00000022076	Atg10	autophagy related 10	-1.16726	1.67493442973821	20.2741372783044	6.710152626657e-06	0.000101719
18089	ENSMUSG00000044220	Chn1os3	chimerin 1, opposite strand 3	-1.15974	0.22541026532713	6.75815098124379	0.00933204085387988	0.0420027
13196	ENSMUSG00000022377	4632428C04Rik	RIKEN cDNA 4632428C04 gene	-1.15878	0.374338224525955	6.52825604409447	0.0106174005493674	0.046355
50791	ENSMUSG00000040003	Cenpf	centromere protein F	-1.15421	8.01700937858205	87.5568962766167	8.188993506291e-21	1.26929e-18
654409	NA	A430057M04Rik	RIKEN cDNA A430057M04 gene	-1.15193	0.581089742008644	8.44875930486247	0.00365292557385738	0.0198581
97440	ENSMUSG00000069920	Nat8f1	N-acetyltransferase 8 (GCN5-related) family member 1	-1.14822	0.433351763035564	6.88899402555669	0.00867280625286644	0.0395378
666532	ENSMUSG00000067916	Mis18bp1	MIS18 binding protein 1	-1.14816	5.43227878311215	50.2121915777883	1.37987855453624e-12	9.24892e-11
14013	ENSMUSG00000027684	Sapcd2	suppressor APC domain containing 2	-1.14267	5.15098147240157	51.8506819065335	5.98858726887802e-13	4.19539e-11	APCD2 overexpression induces an increased expression level of γ-H2A.X in NIH3T3 cells
19296	ENSMUSG00000097039	Kcnab1	potassium voltage-gated channel, shaker-related subfamily, beta member 1	-1.1227	1.91801604443089	26.5381008312547	2.58391351268946e-07	5.76997e-06
17127	ENSMUSG00000032402	Ldlrad4	low density lipoprotein receptor class A domain containing 4	-1.12258	3.71919846177374	44.3595571470187	2.73274639148596e-11	1.43585e-09
17986	ENSMUSG00000040138	Apobec3	apolipoprotein B mRNA editing enzyme, catalytic polypeptide 3	-1.12061	7.07449765257093	136.789187483543	1.34091311949073e-31	4.6187e-29	Genome instability
319982	ENSMUSG00000106951	Catsper2	cation channel, sperm associated 2	-1.11176	1.47727603478712	16.081746735163	6.0665970184062e-05	0.000680776
100502854	NA	Rasgrf2	RAS protein-specific guanine nucleotide-releasing factor 2	-1.10851	0.695771745616068	7.86836371405032	0.00503071554644148	0.0258627
12048	ENSMUSG00000007659	Nusap1	nucleolar and spindle associated protein 1	-1.10037	6.99088861563566	85.4624497882274	2.36143631821503e-20	3.57095e-18	USAP1 has been linked to chromosome instability and DNA damage response (DDR
73449	ENSMUSG00000073598	Cep57l1	centrosomal protein 57-like 1	-1.09913	3.85197910828237	38.8807222166404	4.5050764489314e-10	1.93969e-08
11856	ENSMUSG00000031355	1810014B01Rik	RIKEN cDNA 1810014B01 gene	-1.0957	2.05255115745919	12.4152548640975	0.000425840892085938	0.00350859
71769	ENSMUSG00000035759	Zfp775	zinc finger protein 775	-1.09344	2.60872158172011	22.9615911964336	1.65270656647969e-06	2.99176e-05
320174	NA	Tnfaip8l1	tumor necrosis factor, alpha-induced protein 8-like 1	-1.0923	4.58013512867882	46.2939512155745	1.01777678761445e-11	5.81587e-10
319812	NA	Mipol1	mirror-image polydactyly 1	-1.09209	1.74602938738483	15.3446690361039	8.95733155646122e-05	0.000953398
11787	ENSMUSG00000029207	Hs3st5	heparan sulfate (glucosamine) 3-O-sulfotransferase 5	-1.08536	1.53101774154442	15.4809411499858	8.33413638242371e-05	0.000894747
76832	ENSMUSG00000050555	Smpd5	sphingomyelin phosphodiesterase 5	-1.08089	3.26758381496148	20.6738771067533	5.44538635545325e-06	8.44035e-05
98432	ENSMUSG00000044340	Depdc1b	DEP domain containing 1B	-1.08003	4.52132302166499	59.1549822991328	1.45729903350342e-14	1.30004e-12	might be
15270	ENSMUSG00000049932	Neat1	nuclear paraspeckle assembly transcript 1 (non-protein coding)	-1.07907	9.29650224748884	161.991670471621	4.15440296185355e-37	2.71129e-34	DDR
100503447	NA	Hmx2	H6 homeobox 2	-1.07762	1.14028988765643	11.7980858021288	0.000592916528666132	0.00456656
109267	ENSMUSG00000029699	Gm20554	predicted gene, 20554	-1.07463	2.2637286017594	16.4768403433473	4.92479905760301e-05	0.000570191
108058	ENSMUSG00000053819	Cacna1a	calcium channel, voltage-dependent, P/Q type, alpha 1A subunit	-1.05262	1.57593748871604	13.6687836021692	0.00021804914212951	0.00200431
100503912	NA	Cdc20	cell division cycle 20	-1.05108	7.2517313969015	112.674468842329	2.5427569252813e-26	6.85439e-24	Cdc20 Activity Is Needed for Recovery from the DNA Damage-induced Checkpoint Arres
71085	ENSMUSG00000025154	Wdr5b	WD repeat domain 5B	-1.04512	1.17798870065767	8.94478594302638	0.00278262700187895	0.0159743
319190	ENSMUSG00000068854	Fv1	Friend virus susceptibility 1	-1.04168	3.22477972723739	20.9786044538296	4.64441208693329e-06	7.33548e-05
12905	ENSMUSG00000045867	Sec1	secretory blood group 1	-1.03561	1.59806620468584	12.3293771627289	0.000445885155380178	0.00363509
268709	ENSMUSG00000021750	Bahcc1	BAH domain and coiled-coil containing 1	-1.02948	6.32438121294307	42.2912315223227	7.86443720200019e-11	3.8698e-09	BAHCC1 silencing leads to decreased cell proliferation and delayed DNA repair.
12316	ENSMUSG00000033952	Il34	interleukin 34	-1.02384	2.94263674229251	30.0727687665512	4.16133788604108e-08	1.13408e-06
66795	ENSMUSG00000021619	Hist3h2a	histone cluster 3, H2a	-1.01871	2.76357431730516	23.7797732861289	1.08011562851365e-06	2.08296e-05
329427	ENSMUSG00000086544	1700008J07Rik	RIKEN cDNA 1700008J07 gene	-1.01192	1.62453108090216	14.9760314389639	0.000108885461321085	0.00112234
100043102	ENSMUSG00000097184	Ccnf	cyclin F	-1.01064	6.57983138989233	108.687249702385	1.90023160369555e-25	4.80875e-23	After DNA damage, cyclin F is downregulated in an ATR-dependent manner to allow accumulation of RRM2
93694	ENSMUSG00000030157	Wdr25	WD repeat domain 25	-1.01026	1.62997270256429	7.90369133607303	0.00493340194224478	0.0254468
14042	ENSMUSG00000061731
108000	ENSMUSG00000026605
319486	ENSMUSG00000090564
66116	ENSMUSG00000057103
217653	ENSMUSG00000047534
71602	ENSMUSG00000032220
230126	ENSMUSG00000044813
72080	ENSMUSG00000026955
18028	ENSMUSG00000008575
21676	ENSMUSG00000055320
16497	ENSMUSG00000027827
52662	ENSMUSG00000024544
80287	ENSMUSG00000009585
212670	ENSMUSG00000033486
53602	ENSMUSG00000071379
19418	ENSMUSG00000021708
100503272	ENSMUSG00000085175
347722	ENSMUSG00000055013
71409	ENSMUSG00000036053
26968	ENSMUSG00000037206
234214	ENSMUSG00000031626
108907	ENSMUSG00000027306
320878	ENSMUSG00000038244
103268	ENSMUSG00000019813
66263	ENSMUSG00000097412
243372	ENSMUSG00000007216
66443	ENSMUSG00000044469
73490	ENSMUSG00000047022
64074	ENSMUSG00000023886
319415	ENSMUSG00000044499
239985	ENSMUSG00000069729
100503915	ENSMUSG00000071724
218581	ENSMUSG00000021697
93742	ENSMUSG00000025812
66961	ENSMUSG00000092274
13640	ENSMUSG00000048915
320924	ENSMUSG00000046318
15372	ENSMUSG00000050100
328287	NA
21834	ENSMUSG00000021779
328329	ENSMUSG00000034751
100040465	NA
12286	ENSMUSG00000034656
107995	ENSMUSG00000006398
69544	ENSMUSG00000034379
14349	ENSMUSG00000070583
56546	ENSMUSG00000040364
268515	ENSMUSG00000039741
269437	ENSMUSG00000036834
76527	ENSMUSG00000031750
319162	ENSMUSG00000078851
18027	ENSMUSG00000028565
234356	ENSMUSG00000036356
629159	ENSMUSG00000101225
13017	ENSMUSG00000030970
12449	ENSMUSG00000072082
212198	ENSMUSG00000040877
100504196	NA
269023	ENSMUSG00000052713
74055	ENSMUSG00000024998
66860	ENSMUSG00000035168
